# Supplementary material for: Forest canopy interactions with aerosols: important considerations in approaching future impacts and climate management
Source: New Phytol. 2025 Oct 9;249(1):114–22. doi: 10.1111/nph.70636 (PMC12676069; doi:10.1111/nph.70636)
Supplement: Supplementary file 1 — Table S1 Dataset used for Fig. 2. Please note: Wiley is not responsible for the content or functionality of any Supporting Information supplied by the authors. Any queries (other than missing material) should be directed to the New Phytologist Central Office. [file NPH-249-114-s001.xlsx]

## Sheet: Title
New Phytologist Supporting Information
Article title	Forest canopy interactions with aerosols: important considerations in approaching future impacts and climate management.
Authors	Maxime Durand, Anna Lintunen, and Ekaterina Ezhova
Article acceptance date:	22 September 2023
Supplementary Table S1	Datasets used for figure 2. The sheet "Index" provide information on the column headers for each sheets.

## Sheet: Index
Column	Unit	Definition
sky		Sky conditions (Clear: COD = 0, Cloudy: COD = 10)
aod		Aerosol loading (Clean: AOD = 0.06, Polluted: AOD = 0.64)
ele	degree	Solar elevation
wavelength	nm	Wavelength of solar radiation
az	degree	Azimuth angle of sensor direction (0 = South and increasing clockwise)
zn	degree	Zenith angle of sensor direction
dfdr		Diffuse ratio
irrad	µmol m-2 s-1	Ground incident irradiance
normalized_irrad		Ground incident irradiance normalized by wavelength at which irradiance is maximum
rad	W m-2 sr-1	Ground incident radiance in the given direction
Note: For sheets "Strength" and "Radiance", radiance and irradiance values are given over the wavelength range 400-700nm.

## Sheet: Strength
sky	aod	ele	irrad	dfdr
clear	clean	3	63.8889	0.824431
cloudy	clean	3	25.8248	1
clear	polluted	3	33.8493	0.999609
cloudy	polluted	3	19.1607	1
clear	clean	5	111.803	0.67261
cloudy	clean	5	42.9576	1
clear	polluted	5	53.8747	0.991535
cloudy	polluted	5	31.946	1
clear	clean	10	270.743	0.437107
cloudy	clean	10	101.178	1
clear	polluted	10	127.111	0.891309
cloudy	polluted	10	75.458	1
clear	clean	15	454.412	0.322218
cloudy	clean	15	175.976	1
clear	polluted	15	234.718	0.75253
cloudy	polluted	15	131.384	1
clear	clean	20	644.788	0.257216
cloudy	clean	20	263.39	1
clear	polluted	20	368.369	0.640568
cloudy	polluted	20	196.743	1
clear	clean	25	834.245	0.215918
cloudy	clean	25	360.642	1
clear	polluted	25	517.754	0.558954
cloudy	polluted	25	269.456	1
clear	clean	30	1018.69	0.187559
cloudy	clean	30	465.173	1
clear	polluted	30	674.509	0.499369
cloudy	polluted	30	347.62	1
clear	clean	35	1195.45	0.167026
cloudy	clean	35	574.408	1
clear	polluted	35	832.372	0.45484
cloudy	polluted	35	429.327	1
clear	clean	40	1362.48	0.151602
cloudy	clean	40	685.732	1
clear	polluted	40	986.674	0.420747
cloudy	polluted	40	512.652	1
clear	clean	45	1518.14	0.139719
cloudy	clean	45	796.533	0.999999
clear	polluted	45	1133.87	0.394122
cloudy	polluted	45	595.678	0.999999
clear	clean	50	1661.03	0.130417
cloudy	clean	50	904.191	0.999997
clear	polluted	50	1271.22	0.373041
cloudy	polluted	50	676.481	0.999998
clear	clean	55	1789.94	0.123072
cloudy	clean	55	1006.12	0.999993
clear	polluted	55	1396.59	0.35623
cloudy	polluted	55	753.15	0.999995
clear	clean	60	1903.8	0.117265
cloudy	clean	60	1099.87	0.999987
clear	polluted	60	1508.24	0.342822
cloudy	polluted	60	823.859	0.999989
clear	clean	65	2001.7	0.112708
cloudy	clean	65	1183.23	0.999978
clear	polluted	65	1604.82	0.332216
cloudy	polluted	65	886.909	0.999982
clear	clean	70	2082.86	0.109198
cloudy	clean	70	1254.24	0.999968
clear	polluted	70	1685.23	0.323992
cloudy	polluted	70	940.783	0.999974
clear	clean	75	2146.66	0.106594
cloudy	clean	75	1311.23	0.999957
clear	polluted	75	1748.62	0.317856
cloudy	polluted	75	984.138	0.999965
clear	clean	80	2192.58	0.104797
cloudy	clean	80	1352.88	0.999948
clear	polluted	80	1794.34	0.313603
cloudy	polluted	80	1015.9	0.999957
clear	clean	85	2220.28	0.103744
cloudy	clean	85	1378.24	0.999942
clear	polluted	85	1821.95	0.311102
cloudy	polluted	85	1035.27	0.999951

## Sheet: Composition
sky	aod	ele	wavelength	irrad	normalized_irrad
clear	clean	45	250	0	0
clear	clean	45	251	0	0
clear	clean	45	252	0	0
clear	clean	45	253	0	0
clear	clean	45	254	0	0
clear	clean	45	255	0	0
clear	clean	45	256	0	0
clear	clean	45	257	0	0
clear	clean	45	258	0	0
clear	clean	45	259	0	0
clear	clean	45	260	0	0
clear	clean	45	261	0	0
clear	clean	45	262	0	0
clear	clean	45	263	0	0
clear	clean	45	264	0	0
clear	clean	45	265	0	0
clear	clean	45	266	0	0
clear	clean	45	267	0	0
clear	clean	45	268	0	0
clear	clean	45	269	0	0
clear	clean	45	270	0	0
clear	clean	45	271	0	0
clear	clean	45	272	0	0
clear	clean	45	273	0	0
clear	clean	45	274	0	0
clear	clean	45	275	0	0
clear	clean	45	276	0	0
clear	clean	45	277	0	0
clear	clean	45	278	0	0
clear	clean	45	279	0	0
clear	clean	45	280	0	0
clear	clean	45	281	0	0
clear	clean	45	282	0	0
clear	clean	45	283	0	0
clear	clean	45	284	0	0
clear	clean	45	285	0	0
clear	clean	45	286	0	0
clear	clean	45	287	0	0
clear	clean	45	288	0	0
clear	clean	45	289	0	0
clear	clean	45	290	0	0
clear	clean	45	291	0	0
clear	clean	45	292	1.33005e-06	2.29121e-07
clear	clean	45	293	3.94202e-06	6.79072e-07
clear	clean	45	294	1.90309e-05	3.27837e-06
clear	clean	45	295	4.5936e-05	7.91317e-06
clear	clean	45	296	0.000248939	4.28836e-05
clear	clean	45	297	0.000314396	5.41595e-05
clear	clean	45	298	0.00141941	0.000244516
clear	clean	45	299	0.00280247	0.000482769
clear	clean	45	300	0.00458152	0.000789237
clear	clean	45	301	0.012032	0.0020727
clear	clean	45	302	0.0137779	0.00237345
clear	clean	45	303	0.0354223	0.00610202
clear	clean	45	304	0.0398224	0.00686001
clear	clean	45	305	0.071487	0.0123147
clear	clean	45	306	0.0801003	0.0137985
clear	clean	45	307	0.120664	0.0207861
clear	clean	45	308	0.156705	0.0269948
clear	clean	45	309	0.173236	0.0298425
clear	clean	45	310	0.184004	0.0316976
clear	clean	45	311	0.353672	0.0609254
clear	clean	45	312	0.296852	0.0511373
clear	clean	45	313	0.387799	0.0668042
clear	clean	45	314	0.405983	0.0699367
clear	clean	45	315	0.48106	0.0828699
clear	clean	45	316	0.374765	0.0645591
clear	clean	45	317	0.557443	0.096028
clear	clean	45	318	0.546066	0.0940682
clear	clean	45	319	0.608039	0.104744
clear	clean	45	320	0.61205	0.105435
clear	clean	45	321	0.737566	0.127057
clear	clean	45	322	0.664626	0.114492
clear	clean	45	323	0.577758	0.0995276
clear	clean	45	324	0.743388	0.12806
clear	clean	45	325	0.833751	0.143626
clear	clean	45	326	1.1522	0.198484
clear	clean	45	327	1.17901	0.203102
clear	clean	45	328	1.00169	0.172556
clear	clean	45	329	1.18709	0.204494
clear	clean	45	330	1.25632	0.21642
clear	clean	45	331	1.02538	0.176637
clear	clean	45	332	1.14422	0.19711
clear	clean	45	333	1.3051	0.224823
clear	clean	45	334	1.11236	0.191621
clear	clean	45	335	1.20472	0.207531
clear	clean	45	336	0.913762	0.157409
clear	clean	45	337	0.881741	0.151893
clear	clean	45	338	1.09275	0.188242
clear	clean	45	339	1.10861	0.190975
clear	clean	45	340	1.26252	0.217488
clear	clean	45	341	1.07657	0.185456
clear	clean	45	342	1.13934	0.196268
clear	clean	45	343	1.15684	0.199284
clear	clean	45	344	1.05325	0.181439
clear	clean	45	345	1.36945	0.235909
clear	clean	45	346	1.53323	0.264122
clear	clean	45	347	1.47165	0.253513
clear	clean	45	348	1.39985	0.241146
clear	clean	45	349	1.55009	0.267026
clear	clean	45	350	1.59987	0.275602
clear	clean	45	351	1.53497	0.264423
clear	clean	45	352	1.58976	0.27386
clear	clean	45	353	1.46216	0.25188
clear	clean	45	354	1.70096	0.293017
clear	clean	45	355	1.73904	0.299576
clear	clean	45	356	1.66031	0.286014
clear	clean	45	357	1.06966	0.184265
clear	clean	45	358	1.17098	0.201719
clear	clean	45	359	1.18632	0.204362
clear	clean	45	360	1.77186	0.30523
clear	clean	45	361	1.41301	0.243412
clear	clean	45	362	1.56447	0.269504
clear	clean	45	363	1.68002	0.289409
clear	clean	45	364	1.69352	0.291735
clear	clean	45	365	1.5993	0.275504
clear	clean	45	366	2.21403	0.3814
clear	clean	45	367	1.99743	0.344088
clear	clean	45	368	1.89836	0.327021
clear	clean	45	369	1.8395	0.316882
clear	clean	45	370	2.13191	0.367254
clear	clean	45	371	1.71626	0.295652
clear	clean	45	372	1.81884	0.313322
clear	clean	45	373	1.8268	0.314695
clear	clean	45	374	1.42525	0.245521
clear	clean	45	375	1.31426	0.226401
clear	clean	45	376	1.89159	0.325854
clear	clean	45	377	1.94834	0.335631
clear	clean	45	378	2.53458	0.43662
clear	clean	45	379	1.96088	0.337792
clear	clean	45	380	1.84462	0.317764
clear	clean	45	381	2.08099	0.358483
clear	clean	45	382	1.56456	0.269519
clear	clean	45	383	1.09739	0.189042
clear	clean	45	384	1.21278	0.20892
clear	clean	45	385	1.83342	0.315835
clear	clean	45	386	1.42832	0.24605
clear	clean	45	387	1.64545	0.283453
clear	clean	45	388	1.63431	0.281534
clear	clean	45	389	1.86692	0.321606
clear	clean	45	390	2.27009	0.391057
clear	clean	45	391	2.54557	0.438513
clear	clean	45	392	2.26582	0.390321
clear	clean	45	393	1.21892	0.209978
clear	clean	45	394	1.35163	0.232839
clear	clean	45	395	2.27322	0.391597
clear	clean	45	396	2.34521	0.403998
clear	clean	45	397	0.956766	0.164817
clear	clean	45	398	2.67982	0.461639
clear	clean	45	399	3.22071	0.554817
clear	clean	45	400	3.16862	0.545843
clear	clean	45	401	3.15463	0.543433
clear	clean	45	402	3.34858	0.576844
clear	clean	45	403	3.14105	0.541094
clear	clean	45	404	3.3764	0.581636
clear	clean	45	405	3.09978	0.533984
clear	clean	45	406	3.0806	0.530679
clear	clean	45	407	3.006	0.517829
clear	clean	45	408	3.25648	0.560978
clear	clean	45	409	3.60719	0.621394
clear	clean	45	410	3.01935	0.520129
clear	clean	45	411	3.55004	0.611548
clear	clean	45	412	3.6846	0.634728
clear	clean	45	413	3.48062	0.599591
clear	clean	45	414	3.42237	0.589555
clear	clean	45	415	3.65346	0.629364
clear	clean	45	416	3.63766	0.626642
clear	clean	45	417	3.52877	0.607884
clear	clean	45	418	3.45407	0.595016
clear	clean	45	419	3.54411	0.610526
clear	clean	45	420	3.00159	0.517069
clear	clean	45	421	3.7643	0.648458
clear	clean	45	422	3.60928	0.621754
clear	clean	45	423	3.05243	0.525827
clear	clean	45	424	3.35959	0.578741
clear	clean	45	425	3.48607	0.600528
clear	clean	45	426	3.35575	0.578079
clear	clean	45	427	3.23029	0.556467
clear	clean	45	428	3.27314	0.563848
clear	clean	45	429	2.98363	0.513976
clear	clean	45	430	2.38382	0.410649
clear	clean	45	431	2.14291	0.369148
clear	clean	45	432	3.86623	0.666017
clear	clean	45	433	3.44549	0.593537
clear	clean	45	434	3.27636	0.564403
clear	clean	45	435	3.56566	0.614239
clear	clean	45	436	3.96164	0.682453
clear	clean	45	437	4.0102	0.690818
clear	clean	45	438	3.59624	0.619508
clear	clean	45	439	3.47692	0.598952
clear	clean	45	440	3.90455	0.672619
clear	clean	45	441	3.89906	0.671672
clear	clean	45	442	4.11359	0.708628
clear	clean	45	443	4.1428	0.71366
clear	clean	45	444	4.12008	0.709747
clear	clean	45	445	4.33209	0.746269
clear	clean	45	446	3.86456	0.665729
clear	clean	45	447	4.41753	0.760987
clear	clean	45	448	4.48672	0.772905
clear	clean	45	449	4.53041	0.780432
clear	clean	45	450	4.63872	0.799091
clear	clean	45	451	5.01841	0.864497
clear	clean	45	452	4.66938	0.804371
clear	clean	45	453	4.34049	0.747715
clear	clean	45	454	4.63736	0.798855
clear	clean	45	455	4.67251	0.804911
clear	clean	45	456	4.79215	0.82552
clear	clean	45	457	4.82692	0.83151
clear	clean	45	458	4.74459	0.817327
clear	clean	45	459	4.75198	0.8186
clear	clean	45	460	4.71407	0.812071
clear	clean	45	461	4.89276	0.842852
clear	clean	45	462	4.82392	0.830994
clear	clean	45	463	4.82523	0.831219
clear	clean	45	464	4.84966	0.835428
clear	clean	45	465	4.78451	0.824205
clear	clean	45	466	4.94645	0.852101
clear	clean	45	467	4.77337	0.822286
clear	clean	45	468	5.06124	0.871875
clear	clean	45	469	5.02344	0.865364
clear	clean	45	470	4.96109	0.854624
clear	clean	45	471	4.96175	0.854737
clear	clean	45	472	5.02517	0.865663
clear	clean	45	473	4.97192	0.856488
clear	clean	45	474	5.00591	0.862344
clear	clean	45	475	5.20724	0.897027
clear	clean	45	476	5.0528	0.870422
clear	clean	45	477	5.01517	0.86394
clear	clean	45	478	5.26569	0.907096
clear	clean	45	479	5.03005	0.866502
clear	clean	45	480	5.13618	0.884785
clear	clean	45	481	5.12155	0.882265
clear	clean	45	482	5.24158	0.902942
clear	clean	45	483	5.25844	0.905846
clear	clean	45	484	5.06117	0.871863
clear	clean	45	485	5.10135	0.878785
clear	clean	45	486	4.13951	0.713093
clear	clean	45	487	4.66058	0.802856
clear	clean	45	488	5.06367	0.872294
clear	clean	45	489	4.70926	0.811241
clear	clean	45	490	5.37152	0.925327
clear	clean	45	491	5.03417	0.867213
clear	clean	45	492	4.84413	0.834474
clear	clean	45	493	5.22399	0.899911
clear	clean	45	494	5.05172	0.870236
clear	clean	45	495	5.40691	0.931423
clear	clean	45	496	5.27289	0.908336
clear	clean	45	497	5.12382	0.882656
clear	clean	45	498	5.01871	0.864549
clear	clean	45	499	5.01463	0.863846
clear	clean	45	500	4.99938	0.86122
clear	clean	45	501	4.89117	0.842578
clear	clean	45	502	4.85433	0.836233
clear	clean	45	503	5.1406	0.885547
clear	clean	45	504	4.76734	0.821247
clear	clean	45	505	5.17447	0.891381
clear	clean	45	506	5.54274	0.954821
clear	clean	45	507	5.15718	0.888402
clear	clean	45	508	4.96656	0.855565
clear	clean	45	509	5.36479	0.924167
clear	clean	45	510	5.2121	0.897864
clear	clean	45	511	5.22049	0.89931
clear	clean	45	512	5.48679	0.945183
clear	clean	45	513	5.03365	0.867123
clear	clean	45	514	4.93423	0.849997
clear	clean	45	515	5.04615	0.869277
clear	clean	45	516	5.30676	0.914169
clear	clean	45	517	3.91552	0.674507
clear	clean	45	518	4.85343	0.836078
clear	clean	45	519	4.60399	0.793107
clear	clean	45	520	5.07533	0.874302
clear	clean	45	521	5.0854	0.876038
clear	clean	45	522	5.29389	0.911953
clear	clean	45	523	4.93782	0.850615
clear	clean	45	524	5.36248	0.923768
clear	clean	45	525	5.32248	0.916878
clear	clean	45	526	5.07729	0.87464
clear	clean	45	527	4.4385	0.764599
clear	clean	45	528	5.33574	0.919162
clear	clean	45	529	5.49111	0.945926
clear	clean	45	530	5.19512	0.894938
clear	clean	45	531	5.66352	0.975628
clear	clean	45	532	5.41096	0.93212
clear	clean	45	533	4.75898	0.819806
clear	clean	45	534	5.18169	0.892625
clear	clean	45	535	5.29268	0.911744
clear	clean	45	536	5.62388	0.9688
clear	clean	45	537	5.22529	0.900135
clear	clean	45	538	5.47666	0.943438
clear	clean	45	539	5.46362	0.941192
clear	clean	45	540	5.35461	0.922412
clear	clean	45	541	4.90233	0.844501
clear	clean	45	542	5.48123	0.944225
clear	clean	45	543	5.2568	0.905564
clear	clean	45	544	5.55288	0.956568
clear	clean	45	545	5.47154	0.942555
clear	clean	45	546	5.35074	0.921746
clear	clean	45	547	5.59517	0.963853
clear	clean	45	548	5.20657	0.89691
clear	clean	45	549	5.48842	0.945464
clear	clean	45	550	5.37884	0.926587
clear	clean	45	551	5.35967	0.923285
clear	clean	45	552	5.60104	0.964864
clear	clean	45	553	5.39242	0.928927
clear	clean	45	554	5.58042	0.961313
clear	clean	45	555	5.60748	0.965974
clear	clean	45	556	5.46067	0.940683
clear	clean	45	557	5.3051	0.913885
clear	clean	45	558	5.51417	0.949899
clear	clean	45	559	5.21801	0.898881
clear	clean	45	560	5.24757	0.903973
clear	clean	45	561	5.77569	0.994951
clear	clean	45	562	5.3115	0.914987
clear	clean	45	563	5.56456	0.95858
clear	clean	45	564	5.49371	0.946376
clear	clean	45	565	5.56821	0.959208
clear	clean	45	566	5.14189	0.885769
clear	clean	45	567	5.52462	0.951699
clear	clean	45	568	5.531	0.952799
clear	clean	45	569	5.42671	0.934833
clear	clean	45	570	5.45151	0.939106
clear	clean	45	571	5.24617	0.903733
clear	clean	45	572	5.55607	0.957117
clear	clean	45	573	5.62196	0.968468
clear	clean	45	574	5.58298	0.961753
clear	clean	45	575	5.46251	0.941
clear	clean	45	576	5.36632	0.92443
clear	clean	45	577	5.58975	0.96292
clear	clean	45	578	5.44233	0.937524
clear	clean	45	579	5.4124	0.932368
clear	clean	45	580	5.61168	0.966697
clear	clean	45	581	5.52544	0.951841
clear	clean	45	582	5.62623	0.969204
clear	clean	45	583	5.68609	0.979515
clear	clean	45	584	5.69568	0.981167
clear	clean	45	585	5.67119	0.976948
clear	clean	45	586	5.44265	0.937579
clear	clean	45	587	5.67405	0.977442
clear	clean	45	588	5.66604	0.976062
clear	clean	45	589	5.00554	0.86228
clear	clean	45	590	5.23619	0.902013
clear	clean	45	591	5.55995	0.957786
clear	clean	45	592	5.4156	0.932919
clear	clean	45	593	5.56028	0.957842
clear	clean	45	594	5.55751	0.957365
clear	clean	45	595	5.54192	0.954679
clear	clean	45	596	5.6501	0.973315
clear	clean	45	597	5.68736	0.979735
clear	clean	45	598	5.56317	0.95834
clear	clean	45	599	5.5902	0.962997
clear	clean	45	600	5.59808	0.964355
clear	clean	45	601	5.57868	0.961013
clear	clean	45	602	5.52995	0.952618
clear	clean	45	603	5.56879	0.959309
clear	clean	45	604	5.75428	0.991262
clear	clean	45	605	5.74729	0.990057
clear	clean	45	606	5.69352	0.980796
clear	clean	45	607	5.6744	0.977501
clear	clean	45	608	5.6673	0.976278
clear	clean	45	609	5.61863	0.967894
clear	clean	45	610	5.54065	0.954461
clear	clean	45	611	5.64106	0.971758
clear	clean	45	612	5.58006	0.96125
clear	clean	45	613	5.50997	0.949176
clear	clean	45	614	5.32058	0.916551
clear	clean	45	615	5.58595	0.962266
clear	clean	45	616	5.32277	0.916927
clear	clean	45	617	5.36279	0.923823
clear	clean	45	618	5.62507	0.969003
clear	clean	45	619	5.58408	0.961943
clear	clean	45	620	5.67586	0.977753
clear	clean	45	621	5.78153	0.995957
clear	clean	45	622	5.48432	0.944758
clear	clean	45	623	5.53318	0.953175
clear	clean	45	624	5.54589	0.955364
clear	clean	45	625	5.40256	0.930673
clear	clean	45	626	5.43543	0.936336
clear	clean	45	627	5.55076	0.956202
clear	clean	45	628	5.46176	0.940871
clear	clean	45	629	5.60441	0.965445
clear	clean	45	630	5.43687	0.936583
clear	clean	45	631	5.67087	0.976893
clear	clean	45	632	5.30794	0.914373
clear	clean	45	633	5.68964	0.980127
clear	clean	45	634	5.52656	0.952034
clear	clean	45	635	5.63849	0.971315
clear	clean	45	636	5.44987	0.938822
clear	clean	45	637	5.64798	0.97295
clear	clean	45	638	5.74843	0.990255
clear	clean	45	639	5.71554	0.984589
clear	clean	45	640	5.54406	0.955049
clear	clean	45	641	5.63451	0.97063
clear	clean	45	642	5.58176	0.961542
clear	clean	45	643	5.69336	0.980768
clear	clean	45	644	5.64178	0.971883
clear	clean	45	645	5.70452	0.982691
clear	clean	45	646	5.51062	0.949287
clear	clean	45	647	5.57152	0.959779
clear	clean	45	648	5.54866	0.955841
clear	clean	45	649	5.69658	0.981322
clear	clean	45	650	5.30603	0.914045
clear	clean	45	651	5.73183	0.987395
clear	clean	45	652	5.64524	0.972479
clear	clean	45	653	5.74344	0.989395
clear	clean	45	654	5.68411	0.979175
clear	clean	45	655	5.48256	0.944455
clear	clean	45	656	4.70302	0.810167
clear	clean	45	657	5.03152	0.866756
clear	clean	45	658	5.62255	0.968569
clear	clean	45	659	5.64974	0.973254
clear	clean	45	660	5.69192	0.98052
clear	clean	45	661	5.72222	0.985739
clear	clean	45	662	5.80442	0.9999
clear	clean	45	663	5.7497	0.990474
clear	clean	45	664	5.66943	0.976645
clear	clean	45	665	5.70064	0.982022
clear	clean	45	666	5.77887	0.995498
clear	clean	45	667	5.67451	0.97752
clear	clean	45	668	5.71321	0.984187
clear	clean	45	669	5.805	1
clear	clean	45	670	5.74421	0.989527
clear	clean	45	671	5.6939	0.980861
clear	clean	45	672	5.68227	0.978857
clear	clean	45	673	5.7331	0.987614
clear	clean	45	674	5.75179	0.990834
clear	clean	45	675	5.67411	0.977451
clear	clean	45	676	5.78857	0.997169
clear	clean	45	677	5.68214	0.978835
clear	clean	45	678	5.78626	0.996772
clear	clean	45	679	5.71317	0.984181
clear	clean	45	680	5.68124	0.97868
clear	clean	45	681	5.69714	0.981419
clear	clean	45	682	5.69848	0.98165
clear	clean	45	683	5.74234	0.989205
clear	clean	45	684	5.65369	0.973935
clear	clean	45	685	5.72697	0.986558
clear	clean	45	686	5.50368	0.948093
clear	clean	45	687	3.61736	0.623145
clear	clean	45	688	4.76267	0.820443
clear	clean	45	689	5.04625	0.869294
clear	clean	45	690	5.25556	0.90535
clear	clean	45	691	5.36519	0.924236
clear	clean	45	692	5.49355	0.946348
clear	clean	45	693	5.42118	0.933881
clear	clean	45	694	5.36958	0.924992
clear	clean	45	695	5.4482	0.938534
clear	clean	45	696	5.492	0.946081
clear	clean	45	697	5.7047	0.982721
clear	clean	45	698	5.6028	0.965167
clear	clean	45	699	5.63349	0.970454
clear	clean	45	700	5.57217	0.959891
clear	clean	45	701	5.39667	0.929658
clear	clean	45	702	5.39337	0.929091
clear	clean	45	703	5.48975	0.945693
clear	clean	45	704	5.53833	0.954062
clear	clean	45	705	5.59657	0.964094
clear	clean	45	706	5.59161	0.963239
clear	clean	45	707	5.53895	0.954169
clear	clean	45	708	5.71633	0.984724
clear	clean	45	709	5.52281	0.951389
clear	clean	45	710	5.65691	0.974489
clear	clean	45	711	5.62779	0.969473
clear	clean	45	712	5.54109	0.954537
clear	clean	45	713	5.54023	0.954389
clear	clean	45	714	5.63755	0.971154
clear	clean	45	715	5.38221	0.927168
clear	clean	45	716	5.55459	0.956863
clear	clean	45	717	5.1531	0.8877
clear	clean	45	718	4.61497	0.794999
clear	clean	45	719	4.28974	0.738973
clear	clean	45	720	4.71796	0.812741
clear	clean	45	721	5.27917	0.909417
clear	clean	45	722	5.36352	0.923948
clear	clean	45	723	5.30731	0.914265
clear	clean	45	724	4.74229	0.816932
clear	clean	45	725	4.82764	0.831634
clear	clean	45	726	5.12527	0.882906
clear	clean	45	727	5.0843	0.875849
clear	clean	45	728	4.72499	0.813952
clear	clean	45	729	4.67939	0.806096
clear	clean	45	730	5.16058	0.888988
clear	clean	45	731	4.91259	0.846269
clear	clean	45	732	5.0652	0.872558
clear	clean	45	733	5.23922	0.902536
clear	clean	45	734	5.52798	0.952279
clear	clean	45	735	5.37896	0.926608
clear	clean	45	736	5.37369	0.9257
clear	clean	45	737	5.44597	0.938152
clear	clean	45	738	5.46874	0.942073
clear	clean	45	739	5.29836	0.912722
clear	clean	45	740	5.4016	0.930508
clear	clean	45	741	5.39231	0.928907
clear	clean	45	742	5.31956	0.916374
clear	clean	45	743	5.47857	0.943767
clear	clean	45	744	5.54493	0.955198
clear	clean	45	745	5.41755	0.933255
clear	clean	45	746	5.50403	0.948152
clear	clean	45	747	5.5948	0.96379
clear	clean	45	748	5.50011	0.947477
clear	clean	45	749	5.50908	0.949023
clear	clean	45	750	5.43711	0.936625
clear	clean	45	751	5.42984	0.935372
clear	clean	45	752	5.52276	0.95138
clear	clean	45	753	5.47796	0.943662
clear	clean	45	754	5.57086	0.959666
clear	clean	45	755	5.54617	0.955412
clear	clean	45	756	5.4445	0.937898
clear	clean	45	757	5.49376	0.946384
clear	clean	45	758	5.49997	0.947454
clear	clean	45	759	5.30595	0.91403
clear	clean	45	760	1.29902	0.223776
clear	clean	45	761	0.929461	0.160114
clear	clean	45	762	3.20784	0.552599
clear	clean	45	763	2.64753	0.456077
clear	clean	45	764	2.98235	0.513754
clear	clean	45	765	3.81455	0.657114
clear	clean	45	766	4.31169	0.742755
clear	clean	45	767	4.62642	0.796972
clear	clean	45	768	5.24572	0.903654
clear	clean	45	769	5.33069	0.918292
clear	clean	45	770	5.2936	0.911904
clear	clean	45	771	5.37167	0.925351
clear	clean	45	772	5.383	0.927304
clear	clean	45	773	5.36685	0.924522
clear	clean	45	774	5.42866	0.935169
clear	clean	45	775	5.23087	0.901097
clear	clean	45	776	5.45315	0.939388
clear	clean	45	777	5.4236	0.934297
clear	clean	45	778	5.40252	0.930666
clear	clean	45	779	5.42775	0.935013
clear	clean	45	780	5.36813	0.924742
clear	clean	45	781	5.36638	0.92444
clear	clean	45	782	5.43849	0.936862
clear	clean	45	783	5.31982	0.91642
clear	clean	45	784	5.35328	0.922185
clear	clean	45	785	5.37573	0.926051
clear	clean	45	786	5.28125	0.909775
clear	clean	45	787	5.36096	0.923506
clear	clean	45	788	5.25867	0.905885
clear	clean	45	789	5.32255	0.916889
clear	clean	45	790	5.21027	0.897548
clear	clean	45	791	5.20344	0.896371
clear	clean	45	792	5.14715	0.886675
clear	clean	45	793	5.1624	0.889301
clear	clean	45	794	5.1675	0.890181
clear	clean	45	795	5.12575	0.882988
clear	clean	45	796	5.0908	0.876968
clear	clean	45	797	5.22654	0.900351
clear	clean	45	798	5.24221	0.90305
clear	clean	45	799	5.27001	0.90784
clear	clean	45	800	5.09047	0.876911
clear	clean	45	801	5.15749	0.888457
clear	clean	45	802	5.1904	0.894125
clear	clean	45	803	5.11867	0.881769
clear	clean	45	804	5.16381	0.889545
clear	clean	45	805	5.03553	0.867447
clear	clean	45	806	5.23355	0.901559
clear	clean	45	807	5.17763	0.891926
clear	clean	45	808	5.18804	0.893719
clear	clean	45	809	5.06289	0.87216
clear	clean	45	810	5.01764	0.864365
clear	clean	45	811	5.09202	0.877178
clear	clean	45	812	5.02932	0.866378
clear	clean	45	813	4.88717	0.841889
clear	clean	45	814	4.70976	0.811329
clear	clean	45	815	4.46756	0.769606
clear	clean	45	816	4.62302	0.796386
clear	clean	45	817	3.94718	0.679962
clear	clean	45	818	4.47903	0.771582
clear	clean	45	819	4.48934	0.773357
clear	clean	45	820	4.234	0.72937
clear	clean	45	821	4.96628	0.855518
clear	clean	45	822	4.73835	0.816253
clear	clean	45	823	3.71541	0.640036
clear	clean	45	824	4.75014	0.818284
clear	clean	45	825	4.90892	0.845637
clear	clean	45	826	4.77761	0.823016
clear	clean	45	827	4.93505	0.850137
clear	clean	45	828	4.50023	0.775234
clear	clean	45	829	4.82506	0.83119
clear	clean	45	830	4.68678	0.807369
clear	clean	45	831	4.65899	0.802581
clear	clean	45	832	4.67231	0.804877
clear	clean	45	833	4.72811	0.814489
clear	clean	45	834	4.77629	0.822789
clear	clean	45	835	4.87352	0.839538
clear	clean	45	836	4.92409	0.848249
clear	clean	45	837	4.90431	0.844842
clear	clean	45	838	4.97011	0.856177
clear	clean	45	839	4.86181	0.83752
clear	clean	45	840	4.99407	0.860305
clear	clean	45	841	5.01903	0.864605
clear	clean	45	842	4.94509	0.851867
clear	clean	45	843	4.9983	0.861033
clear	clean	45	844	4.86915	0.838784
clear	clean	45	845	4.98252	0.858314
clear	clean	45	846	5.03979	0.86818
clear	clean	45	847	4.87679	0.840102
clear	clean	45	848	5.01995	0.864763
clear	clean	45	849	5.04011	0.868236
clear	clean	45	850	4.36275	0.751551
clear	clean	45	851	4.9981	0.860999
clear	clean	45	852	4.82845	0.831775
clear	clean	45	853	4.89235	0.842782
clear	clean	45	854	3.93302	0.677522
clear	clean	45	855	4.33141	0.746151
clear	clean	45	856	4.91897	0.847367
clear	clean	45	857	5.00932	0.862932
clear	clean	45	858	4.92383	0.848204
clear	clean	45	859	4.92958	0.849195
clear	clean	45	860	4.8951	0.843256
clear	clean	45	861	4.89719	0.843615
clear	clean	45	862	4.88818	0.842063
clear	clean	45	863	4.98388	0.858549
clear	clean	45	864	4.98358	0.858498
clear	clean	45	865	4.89565	0.843351
clear	clean	45	866	4.11055	0.708104
clear	clean	45	867	4.38365	0.75515
clear	clean	45	868	4.75871	0.81976
clear	clean	45	869	4.69779	0.809266
clear	clean	45	870	4.89775	0.843712
clear	clean	45	871	4.897	0.843583
clear	clean	45	872	4.88289	0.841152
clear	clean	45	873	4.90809	0.845492
clear	clean	45	874	4.80646	0.827987
clear	clean	45	875	4.76933	0.82159
clear	clean	45	876	4.81593	0.829617
clear	clean	45	877	4.9175	0.847115
clear	clean	45	878	4.8406	0.833866
clear	clean	45	879	4.85738	0.836757
clear	clean	45	880	4.84049	0.833849
clear	clean	45	881	4.59579	0.791695
clear	clean	45	882	4.84973	0.83544
clear	clean	45	883	4.74607	0.817583
clear	clean	45	884	4.7908	0.825288
clear	clean	45	885	4.85253	0.835921
clear	clean	45	886	4.67485	0.805314
clear	clean	45	887	4.65463	0.80183
clear	clean	45	888	4.79986	0.826848
clear	clean	45	889	4.82574	0.831308
clear	clean	45	890	4.80705	0.828088
clear	clean	45	891	4.81312	0.829133
clear	clean	45	892	4.78644	0.824537
clear	clean	45	893	4.5288	0.780155
clear	clean	45	894	4.70033	0.809704
clear	clean	45	895	4.35407	0.750054
clear	clean	45	896	4.37838	0.754242
clear	clean	45	897	3.74909	0.645838
clear	clean	45	898	4.26545	0.734789
clear	clean	45	899	3.42856	0.590621
clear	clean	45	900	3.34584	0.576372
clear	polluted	45	250	0	0
clear	polluted	45	251	0	0
clear	polluted	45	252	0	0
clear	polluted	45	253	0	0
clear	polluted	45	254	0	0
clear	polluted	45	255	0	0
clear	polluted	45	256	0	0
clear	polluted	45	257	0	0
clear	polluted	45	258	0	0
clear	polluted	45	259	0	0
clear	polluted	45	260	0	0
clear	polluted	45	261	0	0
clear	polluted	45	262	0	0
clear	polluted	45	263	0	0
clear	polluted	45	264	0	0
clear	polluted	45	265	0	0
clear	polluted	45	266	0	0
clear	polluted	45	267	0	0
clear	polluted	45	268	0	0
clear	polluted	45	269	0	0
clear	polluted	45	270	0	0
clear	polluted	45	271	0	0
clear	polluted	45	272	0	0
clear	polluted	45	273	0	0
clear	polluted	45	274	0	0
clear	polluted	45	275	0	0
clear	polluted	45	276	0	0
clear	polluted	45	277	0	0
clear	polluted	45	278	0	0
clear	polluted	45	279	0	0
clear	polluted	45	280	0	0
clear	polluted	45	281	0	0
clear	polluted	45	282	0	0
clear	polluted	45	283	0	0
clear	polluted	45	284	0	0
clear	polluted	45	285	0	0
clear	polluted	45	286	0	0
clear	polluted	45	287	0	0
clear	polluted	45	288	0	0
clear	polluted	45	289	0	0
clear	polluted	45	290	0	0
clear	polluted	45	291	0	0
clear	polluted	45	292	7.35523e-07	1.5748e-07
clear	polluted	45	293	2.17957e-06	4.66659e-07
clear	polluted	45	294	1.05187e-05	2.25212e-06
clear	polluted	45	295	2.54049e-05	5.43935e-06
clear	polluted	45	296	0.00013773	2.9489e-05
clear	polluted	45	297	0.000174136	3.72836e-05
clear	polluted	45	298	0.000787021	0.000168506
clear	polluted	45	299	0.00155685	0.000333331
clear	polluted	45	300	0.00254898	0.000545752
clear	polluted	45	301	0.00669379	0.00143318
clear	polluted	45	302	0.0076685	0.00164187
clear	polluted	45	303	0.0197158	0.00422127
clear	polluted	45	304	0.0221843	0.0047498
clear	polluted	45	305	0.0398315	0.00852817
clear	polluted	45	306	0.0446798	0.00956624
clear	polluted	45	307	0.0673523	0.0144206
clear	polluted	45	308	0.0875582	0.0187468
clear	polluted	45	309	0.0969186	0.0207509
clear	polluted	45	310	0.103026	0.0220585
clear	polluted	45	311	0.198335	0.0424648
clear	polluted	45	312	0.16665	0.0356808
clear	polluted	45	313	0.218004	0.0466761
clear	polluted	45	314	0.228633	0.0489517
clear	polluted	45	315	0.271294	0.0580857
clear	polluted	45	316	0.211701	0.0453266
clear	polluted	45	317	0.315433	0.0675362
clear	polluted	45	318	0.309579	0.0662829
clear	polluted	45	319	0.345128	0.073894
clear	polluted	45	320	0.348342	0.0745822
clear	polluted	45	321	0.42018	0.0899632
clear	polluted	45	322	0.379635	0.0812823
clear	polluted	45	323	0.33054	0.0707707
clear	polluted	45	324	0.426015	0.0912124
clear	polluted	45	325	0.478968	0.10255
clear	polluted	45	326	0.662875	0.141926
clear	polluted	45	327	0.679534	0.145493
clear	polluted	45	328	0.5789	0.123946
clear	polluted	45	329	0.687044	0.147101
clear	polluted	45	330	0.728532	0.155983
clear	polluted	45	331	0.596011	0.12761
clear	polluted	45	332	0.666224	0.142643
clear	polluted	45	333	0.761422	0.163025
clear	polluted	45	334	0.65041	0.139257
clear	polluted	45	335	0.705725	0.1511
clear	polluted	45	336	0.536381	0.114843
clear	polluted	45	337	0.518736	0.111065
clear	polluted	45	338	0.644169	0.137921
clear	polluted	45	339	0.654877	0.140213
clear	polluted	45	340	0.747172	0.159974
clear	polluted	45	341	0.638474	0.136701
clear	polluted	45	342	0.67716	0.144984
clear	polluted	45	343	0.68908	0.147536
clear	polluted	45	344	0.628543	0.134575
clear	polluted	45	345	0.818944	0.175341
clear	polluted	45	346	0.918519	0.196661
clear	polluted	45	347	0.883541	0.189172
clear	polluted	45	348	0.841977	0.180273
clear	polluted	45	349	0.934402	0.200061
clear	polluted	45	350	0.966205	0.206871
clear	polluted	45	351	0.928518	0.198802
clear	polluted	45	352	0.962937	0.206171
clear	polluted	45	353	0.887076	0.189928
clear	polluted	45	354	1.03335	0.221246
clear	polluted	45	355	1.05791	0.226506
clear	polluted	45	356	1.01169	0.21661
clear	polluted	45	357	0.652709	0.139749
clear	polluted	45	358	0.715576	0.153209
clear	polluted	45	359	0.726019	0.155445
clear	polluted	45	360	1.08594	0.232506
clear	polluted	45	361	0.867215	0.185676
clear	polluted	45	362	0.961703	0.205907
clear	polluted	45	363	1.03408	0.221403
clear	polluted	45	364	1.04378	0.223479
clear	polluted	45	365	0.987062	0.211336
clear	polluted	45	366	1.36838	0.292978
clear	polluted	45	367	1.23627	0.264694
clear	polluted	45	368	1.17664	0.251926
clear	polluted	45	369	1.14148	0.244398
clear	polluted	45	370	1.32485	0.283658
clear	polluted	45	371	1.0681	0.228687
clear	polluted	45	372	1.1336	0.242711
clear	polluted	45	373	1.14024	0.244133
clear	polluted	45	374	0.890919	0.190751
clear	polluted	45	375	0.822516	0.176106
clear	polluted	45	376	1.18561	0.253848
clear	polluted	45	377	1.22305	0.261862
clear	polluted	45	378	1.59303	0.341078
clear	polluted	45	379	1.23439	0.26429
clear	polluted	45	380	1.163	0.249006
clear	polluted	45	381	1.31362	0.281254
clear	polluted	45	382	0.989085	0.211769
clear	polluted	45	383	0.694779	0.148757
clear	polluted	45	384	0.76877	0.164599
clear	polluted	45	385	1.16398	0.249214
clear	polluted	45	386	0.90792	0.194391
clear	polluted	45	387	1.04758	0.224294
clear	polluted	45	388	1.0418	0.223056
clear	polluted	45	389	1.19159	0.255127
clear	polluted	45	390	1.45122	0.310716
clear	polluted	45	391	1.62941	0.348867
clear	polluted	45	392	1.4522	0.310926
clear	polluted	45	393	0.782487	0.167535
clear	polluted	45	394	0.868803	0.186016
clear	polluted	45	395	1.46309	0.313256
clear	polluted	45	396	1.51199	0.323726
clear	polluted	45	397	0.617663	0.132245
clear	polluted	45	398	1.73227	0.37089
clear	polluted	45	399	2.08446	0.446296
clear	polluted	45	400	2.05378	0.439728
clear	polluted	45	401	2.04745	0.438372
clear	polluted	45	402	2.17565	0.465821
clear	polluted	45	403	2.04323	0.437469
clear	polluted	45	404	2.19868	0.470751
clear	polluted	45	405	2.02112	0.432734
clear	polluted	45	406	2.01053	0.430468
clear	polluted	45	407	1.96448	0.420607
clear	polluted	45	408	2.13033	0.456117
clear	polluted	45	409	2.36267	0.505864
clear	polluted	45	410	1.97977	0.423881
clear	polluted	45	411	2.33086	0.499052
clear	polluted	45	412	2.42199	0.518563
clear	polluted	45	413	2.29027	0.490361
clear	polluted	45	414	2.25487	0.482782
clear	polluted	45	415	2.40979	0.515951
clear	polluted	45	416	2.40225	0.514338
clear	polluted	45	417	2.33245	0.499392
clear	polluted	45	418	2.28569	0.48938
clear	polluted	45	419	2.34854	0.502837
clear	polluted	45	420	1.99127	0.426343
clear	polluted	45	421	2.5002	0.535308
clear	polluted	45	422	2.39964	0.513778
clear	polluted	45	423	2.03183	0.435028
clear	polluted	45	424	2.23897	0.479378
clear	polluted	45	425	2.32629	0.498073
clear	polluted	45	426	2.24131	0.479879
clear	polluted	45	427	2.16035	0.462544
clear	polluted	45	428	2.19165	0.469246
clear	polluted	45	429	1.99989	0.428189
clear	polluted	45	430	1.59975	0.342517
clear	polluted	45	431	1.43936	0.308176
clear	polluted	45	432	2.60026	0.556732
clear	polluted	45	433	2.32022	0.496773
clear	polluted	45	434	2.20856	0.472868
clear	polluted	45	435	2.40673	0.515297
clear	polluted	45	436	2.67661	0.573079
clear	polluted	45	437	2.71312	0.580897
clear	polluted	45	438	2.43513	0.521378
clear	polluted	45	439	2.35748	0.504752
clear	polluted	45	440	2.65022	0.567429
clear	polluted	45	441	2.64853	0.567066
clear	polluted	45	442	2.79803	0.599076
clear	polluted	45	443	2.82106	0.604006
clear	polluted	45	444	2.80954	0.601541
clear	polluted	45	445	2.95715	0.633145
clear	polluted	45	446	2.64068	0.565387
clear	polluted	45	447	3.02199	0.647028
clear	polluted	45	448	3.07315	0.65798
clear	polluted	45	449	3.10616	0.665048
clear	polluted	45	450	3.18444	0.681808
clear	polluted	45	451	3.44806	0.738251
clear	polluted	45	452	3.21059	0.687408
clear	polluted	45	453	2.98755	0.639654
clear	polluted	45	454	3.19588	0.684257
clear	polluted	45	455	3.22259	0.689977
clear	polluted	45	456	3.30814	0.708294
clear	polluted	45	457	3.33511	0.714068
clear	polluted	45	458	3.28255	0.702814
clear	polluted	45	459	3.28986	0.70438
clear	polluted	45	460	3.26669	0.69942
clear	polluted	45	461	3.39363	0.726598
clear	polluted	45	462	3.34943	0.717133
clear	polluted	45	463	3.35288	0.717872
clear	polluted	45	464	3.37313	0.722208
clear	polluted	45	465	3.33026	0.71303
clear	polluted	45	466	3.44783	0.738202
clear	polluted	45	467	3.33042	0.713064
clear	polluted	45	468	3.53435	0.756726
clear	polluted	45	469	3.51067	0.751656
clear	polluted	45	470	3.47078	0.743116
clear	polluted	45	471	3.47466	0.743948
clear	polluted	45	472	3.52244	0.754176
clear	polluted	45	473	3.48837	0.746882
clear	polluted	45	474	3.51532	0.752653
clear	polluted	45	475	3.66055	0.783747
clear	polluted	45	476	3.55598	0.761359
clear	polluted	45	477	3.53243	0.756315
clear	polluted	45	478	3.71126	0.794604
clear	polluted	45	479	3.5481	0.759672
clear	polluted	45	480	3.62658	0.776473
clear	polluted	45	481	3.61998	0.77506
clear	polluted	45	482	3.70837	0.793986
clear	polluted	45	483	3.72418	0.79737
clear	polluted	45	484	3.58764	0.768137
clear	polluted	45	485	3.61947	0.774951
clear	polluted	45	486	2.93873	0.6292
clear	polluted	45	487	3.31222	0.709168
clear	polluted	45	488	3.60237	0.77129
clear	polluted	45	489	3.35355	0.718016
clear	polluted	45	490	3.82901	0.819815
clear	polluted	45	491	3.59085	0.768824
clear	polluted	45	492	3.45881	0.740553
clear	polluted	45	493	3.73391	0.799454
clear	polluted	45	494	3.61431	0.773848
clear	polluted	45	495	3.87141	0.828893
clear	polluted	45	496	3.7789	0.809086
clear	polluted	45	497	3.67576	0.787002
clear	polluted	45	498	3.60376	0.771588
clear	polluted	45	499	3.60484	0.77182
clear	polluted	45	500	3.59743	0.770232
clear	polluted	45	501	3.52156	0.753988
clear	polluted	45	502	3.4984	0.749029
clear	polluted	45	503	3.7076	0.793821
clear	polluted	45	504	3.44007	0.736541
clear	polluted	45	505	3.73744	0.80021
clear	polluted	45	506	4.00721	0.857968
clear	polluted	45	507	3.7308	0.798788
clear	polluted	45	508	3.59608	0.769943
clear	polluted	45	509	3.88697	0.832226
clear	polluted	45	510	3.77919	0.809148
clear	polluted	45	511	3.78862	0.811167
clear	polluted	45	512	3.98403	0.853006
clear	polluted	45	513	3.65879	0.78337
clear	polluted	45	514	3.58833	0.768283
clear	polluted	45	515	3.67305	0.786423
clear	polluted	45	516	3.86534	0.827593
clear	polluted	45	517	2.85501	0.611276
clear	polluted	45	518	3.54045	0.758032
clear	polluted	45	519	3.36201	0.719828
clear	polluted	45	520	3.708	0.793906
clear	polluted	45	521	3.71924	0.796314
clear	polluted	45	522	3.87363	0.829368
clear	polluted	45	523	3.6159	0.774188
clear	polluted	45	524	3.93023	0.841487
clear	polluted	45	525	3.90329	0.835719
clear	polluted	45	526	3.72692	0.797957
clear	polluted	45	527	3.26083	0.698164
clear	polluted	45	528	3.92294	0.839927
clear	polluted	45	529	4.0405	0.865097
clear	polluted	45	530	3.82475	0.818904
clear	polluted	45	531	4.17326	0.893521
clear	polluted	45	532	3.99	0.854284
clear	polluted	45	533	3.51173	0.751884
clear	polluted	45	534	3.82723	0.819434
clear	polluted	45	535	3.91103	0.837377
clear	polluted	45	536	4.15922	0.890515
clear	polluted	45	537	3.86821	0.828208
clear	polluted	45	538	4.0569	0.868607
clear	polluted	45	539	4.05022	0.867177
clear	polluted	45	540	3.97242	0.85052
clear	polluted	45	541	3.63933	0.779203
clear	polluted	45	542	4.07206	0.871854
clear	polluted	45	543	3.90856	0.836848
clear	polluted	45	544	4.13189	0.884664
clear	polluted	45	545	4.07429	0.872331
clear	polluted	45	546	3.98688	0.853616
clear	polluted	45	547	4.17238	0.893333
clear	polluted	45	548	3.88701	0.832233
clear	polluted	45	549	4.09903	0.877628
clear	polluted	45	550	4.02091	0.860902
clear	polluted	45	551	4.00843	0.858231
clear	polluted	45	552	4.1917	0.89747
clear	polluted	45	553	4.0392	0.864818
clear	polluted	45	554	4.18269	0.89554
clear	polluted	45	555	4.20568	0.900463
clear	polluted	45	556	4.09795	0.877397
clear	polluted	45	557	3.98365	0.852925
clear	polluted	45	558	4.14311	0.887065
clear	polluted	45	559	3.92375	0.840101
clear	polluted	45	560	3.94866	0.845433
clear	polluted	45	561	4.3488	0.931106
clear	polluted	45	562	4.00176	0.856801
clear	polluted	45	563	4.19499	0.898174
clear	polluted	45	564	4.14444	0.887352
clear	polluted	45	565	4.20298	0.899885
clear	polluted	45	566	3.8839	0.831567
clear	polluted	45	567	4.17538	0.893974
clear	polluted	45	568	4.18232	0.895461
clear	polluted	45	569	4.10705	0.879346
clear	polluted	45	570	4.12947	0.884145
clear	polluted	45	571	3.9764	0.851373
clear	polluted	45	572	4.21296	0.902021
clear	polluted	45	573	4.2661	0.913399
clear	polluted	45	574	4.23902	0.9076
clear	polluted	45	575	4.15063	0.888677
clear	polluted	45	576	4.08058	0.873678
clear	polluted	45	577	4.25275	0.91054
clear	polluted	45	578	4.14381	0.887216
clear	polluted	45	579	4.12373	0.882917
clear	polluted	45	580	4.27747	0.915834
clear	polluted	45	581	4.21466	0.902385
clear	polluted	45	582	4.29441	0.919461
clear	polluted	45	583	4.34252	0.929761
clear	polluted	45	584	4.35382	0.932181
clear	polluted	45	585	4.33692	0.928563
clear	polluted	45	586	4.16491	0.891733
clear	polluted	45	587	4.3433	0.929928
clear	polluted	45	588	4.3404	0.929307
clear	polluted	45	589	3.8355	0.821205
clear	polluted	45	590	4.01547	0.859738
clear	polluted	45	591	4.26697	0.913586
clear	polluted	45	592	4.15742	0.89013
clear	polluted	45	593	4.2734	0.914962
clear	polluted	45	594	4.2731	0.914897
clear	polluted	45	595	4.2653	0.913227
clear	polluted	45	596	4.35162	0.93171
clear	polluted	45	597	4.38153	0.938113
clear	polluted	45	598	4.28878	0.918255
clear	polluted	45	599	4.31274	0.923384
clear	polluted	45	600	4.32176	0.925316
clear	polluted	45	601	4.30898	0.92258
clear	polluted	45	602	4.27447	0.91519
clear	polluted	45	603	4.30624	0.921994
clear	polluted	45	604	4.45114	0.953016
clear	polluted	45	605	4.44801	0.952347
clear	polluted	45	606	4.40892	0.943977
clear	polluted	45	607	4.39605	0.941223
clear	polluted	45	608	4.3932	0.940611
clear	polluted	45	609	4.35654	0.932762
clear	polluted	45	610	4.2982	0.920272
clear	polluted	45	611	4.37786	0.937327
clear	polluted	45	612	4.33343	0.927815
clear	polluted	45	613	4.28101	0.91659
clear	polluted	45	614	4.13538	0.885411
clear	polluted	45	615	4.34348	0.929967
clear	polluted	45	616	4.14145	0.886711
clear	polluted	45	617	4.17456	0.893799
clear	polluted	45	618	4.38028	0.937846
clear	polluted	45	619	4.35052	0.931474
clear	polluted	45	620	4.42452	0.947317
clear	polluted	45	621	4.50925	0.965459
clear	polluted	45	622	4.27845	0.916043
clear	polluted	45	623	4.31964	0.924863
clear	polluted	45	624	4.331	0.927295
clear	polluted	45	625	4.22067	0.903673
clear	polluted	45	626	4.24914	0.909767
clear	polluted	45	627	4.34173	0.929593
clear	polluted	45	628	4.27317	0.914912
clear	polluted	45	629	4.38678	0.939238
clear	polluted	45	630	4.25741	0.911539
clear	polluted	45	631	4.44368	0.951421
clear	polluted	45	632	4.16106	0.890909
clear	polluted	45	633	4.46211	0.955365
clear	polluted	45	634	4.33729	0.92864
clear	polluted	45	635	4.42588	0.947608
clear	polluted	45	636	4.2803	0.916439
clear	polluted	45	637	4.43873	0.95036
clear	polluted	45	638	4.51921	0.967591
clear	polluted	45	639	4.49544	0.962501
clear	polluted	45	640	4.36163	0.933853
clear	polluted	45	641	4.43577	0.949726
clear	polluted	45	642	4.39626	0.941268
clear	polluted	45	643	4.4859	0.96046
clear	polluted	45	644	4.44741	0.952217
clear	polluted	45	645	4.49944	0.963358
clear	polluted	45	646	4.34784	0.930901
clear	polluted	45	647	4.39731	0.941491
clear	polluted	45	648	4.37963	0.937707
clear	polluted	45	649	4.50073	0.963634
clear	polluted	45	650	4.19583	0.898354
clear	polluted	45	651	4.53364	0.970682
clear	polluted	45	652	4.46675	0.956359
clear	polluted	45	653	4.54639	0.973411
clear	polluted	45	654	4.50285	0.96409
clear	polluted	45	655	4.34303	0.929869
clear	polluted	45	656	3.72794	0.798176
clear	polluted	45	657	3.99034	0.854358
clear	polluted	45	658	4.46212	0.955368
clear	polluted	45	659	4.48669	0.96063
clear	polluted	45	660	4.52119	0.968016
clear	polluted	45	661	4.54847	0.973857
clear	polluted	45	662	4.61455	0.988005
clear	polluted	45	663	4.57428	0.979381
clear	polluted	45	664	4.51162	0.965966
clear	polluted	45	665	4.5386	0.971742
clear	polluted	45	666	4.60277	0.985481
clear	polluted	45	667	4.52269	0.968335
clear	polluted	45	668	4.55498	0.97525
clear	polluted	45	669	4.6309	0.991506
clear	polluted	45	670	4.58366	0.98139
clear	polluted	45	671	4.54694	0.973529
clear	polluted	45	672	4.53856	0.971734
clear	polluted	45	673	4.5823	0.981099
clear	polluted	45	674	4.5985	0.984567
clear	polluted	45	675	4.5395	0.971935
clear	polluted	45	676	4.63222	0.991788
clear	polluted	45	677	4.54859	0.973882
clear	polluted	45	678	4.63486	0.992352
clear	polluted	45	679	4.57769	0.980113
clear	polluted	45	680	4.55531	0.97532
clear	polluted	45	681	4.56942	0.978342
clear	polluted	45	682	4.5735	0.979216
clear	polluted	45	683	4.61023	0.987079
clear	polluted	45	684	4.54187	0.972444
clear	polluted	45	685	4.60169	0.98525
clear	polluted	45	686	4.42473	0.947362
clear	polluted	45	687	2.90117	0.621158
clear	polluted	45	688	3.8271	0.819405
clear	polluted	45	689	4.05864	0.868981
clear	polluted	45	690	4.26021	0.912137
clear	polluted	45	691	4.35194	0.931777
clear	polluted	45	692	4.4589	0.954678
clear	polluted	45	693	4.39951	0.941963
clear	polluted	45	694	4.35875	0.933237
clear	polluted	45	695	4.42705	0.94786
clear	polluted	45	696	4.46441	0.955858
clear	polluted	45	697	4.64345	0.994193
clear	polluted	45	698	4.56207	0.976768
clear	polluted	45	699	4.58603	0.981898
clear	polluted	45	700	4.53964	0.971966
clear	polluted	45	701	4.39699	0.941424
clear	polluted	45	702	4.39546	0.941096
clear	polluted	45	703	4.47644	0.958434
clear	polluted	45	704	4.51749	0.967222
clear	polluted	45	705	4.567	0.977823
clear	polluted	45	706	4.56538	0.977476
clear	polluted	45	707	4.5241	0.968637
clear	polluted	45	708	4.67058	1
clear	polluted	45	709	4.5141	0.966497
clear	polluted	45	710	4.62458	0.990152
clear	polluted	45	711	4.60337	0.98561
clear	polluted	45	712	4.53331	0.97061
clear	polluted	45	713	4.53424	0.970808
clear	polluted	45	714	4.61438	0.987968
clear	polluted	45	715	4.40619	0.943393
clear	polluted	45	716	4.54942	0.97406
clear	polluted	45	717	4.2161	0.902693
clear	polluted	45	718	3.77149	0.8075
clear	polluted	45	719	3.50593	0.750643
clear	polluted	45	720	3.85656	0.825715
clear	polluted	45	721	4.32901	0.926869
clear	polluted	45	722	4.39983	0.942032
clear	polluted	45	723	4.35338	0.932086
clear	polluted	45	724	3.88397	0.831583
clear	polluted	45	725	3.95447	0.846677
clear	polluted	45	726	4.2055	0.900424
clear	polluted	45	727	4.16973	0.892765
clear	polluted	45	728	3.87222	0.829066
clear	polluted	45	729	3.83824	0.82179
clear	polluted	45	730	4.24015	0.907843
clear	polluted	45	731	4.03434	0.863778
clear	polluted	45	732	4.16139	0.89098
clear	polluted	45	733	4.31096	0.923003
clear	polluted	45	734	4.55388	0.975015
clear	polluted	45	735	4.42989	0.948468
clear	polluted	45	736	4.42832	0.948131
clear	polluted	45	737	4.48994	0.961323
clear	polluted	45	738	4.51062	0.965752
clear	polluted	45	739	4.37113	0.935885
clear	polluted	45	740	4.45815	0.954517
clear	polluted	45	741	4.4518	0.953159
clear	polluted	45	742	4.39518	0.941036
clear	polluted	45	743	4.52775	0.969419
clear	polluted	45	744	4.58384	0.98143
clear	polluted	45	745	4.47985	0.959164
clear	polluted	45	746	4.55328	0.974886
clear	polluted	45	747	4.63001	0.991315
clear	polluted	45	748	4.55242	0.974702
clear	polluted	45	749	4.5608	0.976496
clear	polluted	45	750	4.50258	0.964032
clear	polluted	45	751	4.49754	0.962952
clear	polluted	45	752	4.57738	0.980046
clear	polluted	45	753	4.54108	0.972274
clear	polluted	45	754	4.61936	0.989035
clear	polluted	45	755	4.6002	0.984932
clear	polluted	45	756	4.51686	0.967088
clear	polluted	45	757	4.55874	0.976055
clear	polluted	45	758	4.56661	0.97774
clear	polluted	45	759	4.40601	0.943355
clear	polluted	45	760	1.06698	0.228446
clear	polluted	45	761	0.761399	0.16302
clear	polluted	45	762	2.65862	0.569228
clear	polluted	45	763	2.19091	0.469088
clear	polluted	45	764	2.47042	0.528932
clear	polluted	45	765	3.16617	0.677897
clear	polluted	45	766	3.58371	0.767295
clear	polluted	45	767	3.84662	0.823586
clear	polluted	45	768	4.36639	0.934871
clear	polluted	45	769	4.4404	0.950717
clear	polluted	45	770	4.40934	0.944067
clear	polluted	45	771	4.47631	0.958406
clear	polluted	45	772	4.48936	0.961201
clear	polluted	45	773	4.47703	0.958561
clear	polluted	45	774	4.52951	0.969797
clear	polluted	45	775	4.36518	0.934612
clear	polluted	45	776	4.55206	0.974625
clear	polluted	45	777	4.52922	0.969735
clear	polluted	45	778	4.51279	0.966216
clear	polluted	45	779	4.53526	0.971028
clear	polluted	45	780	4.48659	0.960608
clear	polluted	45	781	4.48728	0.960755
clear	polluted	45	782	4.54939	0.974054
clear	polluted	45	783	4.45112	0.953012
clear	polluted	45	784	4.48016	0.95923
clear	polluted	45	785	4.50004	0.963486
clear	polluted	45	786	4.42188	0.946753
clear	polluted	45	787	4.4902	0.96138
clear	polluted	45	788	4.40429	0.942986
clear	polluted	45	789	4.46001	0.954917
clear	polluted	45	790	4.36544	0.934669
clear	polluted	45	791	4.36183	0.933896
clear	polluted	45	792	4.31622	0.924129
clear	polluted	45	793	4.33024	0.927131
clear	polluted	45	794	4.33849	0.928898
clear	polluted	45	795	4.30417	0.921551
clear	polluted	45	796	4.27348	0.914979
clear	polluted	45	797	4.39038	0.940007
clear	polluted	45	798	4.40525	0.943192
clear	polluted	45	799	4.42966	0.948418
clear	polluted	45	800	4.27874	0.916106
clear	polluted	45	801	4.33588	0.92834
clear	polluted	45	802	4.36483	0.934538
clear	polluted	45	803	4.30525	0.921781
clear	polluted	45	804	4.34445	0.930173
clear	polluted	45	805	4.23751	0.907277
clear	polluted	45	806	4.40568	0.943284
clear	polluted	45	807	4.35959	0.933415
clear	polluted	45	808	4.36992	0.935627
clear	polluted	45	809	4.26402	0.912953
clear	polluted	45	810	4.22663	0.904949
clear	polluted	45	811	4.28919	0.918343
clear	polluted	45	812	4.23662	0.907088
clear	polluted	45	813	4.11499	0.881046
clear	polluted	45	814	3.96319	0.848543
clear	polluted	45	815	3.75853	0.804724
clear	polluted	45	816	3.8918	0.83326
clear	polluted	45	817	3.31825	0.710458
clear	polluted	45	818	3.77197	0.807602
clear	polluted	45	819	3.78147	0.809636
clear	polluted	45	820	3.56748	0.76382
clear	polluted	45	821	4.19284	0.897714
clear	polluted	45	822	3.99854	0.856113
clear	polluted	45	823	3.12532	0.66915
clear	polluted	45	824	4.00823	0.858188
clear	polluted	45	825	4.14572	0.887624
clear	polluted	45	826	4.03389	0.863681
clear	polluted	45	827	4.16965	0.892748
clear	polluted	45	828	3.79669	0.812895
clear	polluted	45	829	4.07663	0.872832
clear	polluted	45	830	3.9605	0.847967
clear	polluted	45	831	3.93839	0.843233
clear	polluted	45	832	3.94824	0.845342
clear	polluted	45	833	4.00032	0.856494
clear	polluted	45	834	4.04124	0.865255
clear	polluted	45	835	4.12637	0.883482
clear	polluted	45	836	4.16921	0.892653
clear	polluted	45	837	4.15416	0.889431
clear	polluted	45	838	4.21183	0.901779
clear	polluted	45	839	4.1215	0.88244
clear	polluted	45	840	4.23476	0.906689
clear	polluted	45	841	4.25593	0.911221
clear	polluted	45	842	4.19317	0.897784
clear	polluted	45	843	4.24116	0.908058
clear	polluted	45	844	4.13164	0.88461
clear	polluted	45	845	4.22936	0.905533
clear	polluted	45	846	4.2793	0.916225
clear	polluted	45	847	4.14136	0.886691
clear	polluted	45	848	4.26441	0.913037
clear	polluted	45	849	4.2826	0.916932
clear	polluted	45	850	3.70747	0.793793
clear	polluted	45	851	4.24821	0.909569
clear	polluted	45	852	4.10452	0.878804
clear	polluted	45	853	4.15995	0.890671
clear	polluted	45	854	3.34527	0.716243
clear	polluted	45	855	3.68412	0.788793
clear	polluted	45	856	4.18454	0.895937
clear	polluted	45	857	4.26325	0.912788
clear	polluted	45	858	4.19097	0.897312
clear	polluted	45	859	4.19725	0.898658
clear	polluted	45	860	4.16811	0.892419
clear	polluted	45	861	4.17092	0.893019
clear	polluted	45	862	4.16447	0.891639
clear	polluted	45	863	4.24689	0.909287
clear	polluted	45	864	4.24805	0.909534
clear	polluted	45	865	4.1731	0.893486
clear	polluted	45	866	3.50452	0.750341
clear	polluted	45	867	3.73781	0.800288
clear	polluted	45	868	4.0585	0.86895
clear	polluted	45	869	4.00808	0.858156
clear	polluted	45	870	4.17908	0.894767
clear	polluted	45	871	4.17951	0.894859
clear	polluted	45	872	4.16842	0.892485
clear	polluted	45	873	4.19092	0.897302
clear	polluted	45	874	4.10415	0.878724
clear	polluted	45	875	4.07401	0.872272
clear	polluted	45	876	4.11451	0.880942
clear	polluted	45	877	4.20241	0.899762
clear	polluted	45	878	4.13768	0.885902
clear	polluted	45	879	4.15244	0.889063
clear	polluted	45	880	4.13963	0.88632
clear	polluted	45	881	3.93036	0.841514
clear	polluted	45	882	4.14864	0.888249
clear	polluted	45	883	4.06044	0.869365
clear	polluted	45	884	4.0999	0.877815
clear	polluted	45	885	4.15389	0.889375
clear	polluted	45	886	4.00205	0.856865
clear	polluted	45	887	3.98658	0.853553
clear	polluted	45	888	4.11097	0.880184
clear	polluted	45	889	4.13304	0.884911
clear	polluted	45	890	4.11838	0.881772
clear	polluted	45	891	4.12475	0.883134
clear	polluted	45	892	4.10254	0.878379
clear	polluted	45	893	3.88022	0.830779
clear	polluted	45	894	4.02718	0.862246
clear	polluted	45	895	3.72969	0.79855
clear	polluted	45	896	3.74853	0.802584
clear	polluted	45	897	3.20664	0.686561
clear	polluted	45	898	3.6534	0.782216
clear	polluted	45	899	2.9328	0.62793
clear	polluted	45	900	2.86204	0.612781
cloudy	clean	45	250	0	0
cloudy	clean	45	251	0	0
cloudy	clean	45	252	0	0
cloudy	clean	45	253	0	0
cloudy	clean	45	254	0	0
cloudy	clean	45	255	0	0
cloudy	clean	45	256	0	0
cloudy	clean	45	257	0	0
cloudy	clean	45	258	0	0
cloudy	clean	45	259	0	0
cloudy	clean	45	260	0	0
cloudy	clean	45	261	0	0
cloudy	clean	45	262	0	0
cloudy	clean	45	263	0	0
cloudy	clean	45	264	0	0
cloudy	clean	45	265	0	0
cloudy	clean	45	266	0	0
cloudy	clean	45	267	0	0
cloudy	clean	45	268	0	0
cloudy	clean	45	269	0	0
cloudy	clean	45	270	0	0
cloudy	clean	45	271	0	0
cloudy	clean	45	272	0	0
cloudy	clean	45	273	0	0
cloudy	clean	45	274	0	0
cloudy	clean	45	275	0	0
cloudy	clean	45	276	0	0
cloudy	clean	45	277	0	0
cloudy	clean	45	278	0	0
cloudy	clean	45	279	0	0
cloudy	clean	45	280	0	0
cloudy	clean	45	281	0	0
cloudy	clean	45	282	0	0
cloudy	clean	45	283	0	0
cloudy	clean	45	284	0	0
cloudy	clean	45	285	0	0
cloudy	clean	45	286	0	0
cloudy	clean	45	287	0	0
cloudy	clean	45	288	0	0
cloudy	clean	45	289	0	0
cloudy	clean	45	290	0	0
cloudy	clean	45	291	0	0
cloudy	clean	45	292	7.06629e-07	2.23392e-07
cloudy	clean	45	293	2.12524e-06	6.71868e-07
cloudy	clean	45	294	1.0441e-05	3.30079e-06
cloudy	clean	45	295	2.55123e-05	8.06539e-06
cloudy	clean	45	296	0.000140481	4.44113e-05
cloudy	clean	45	297	0.000179365	5.67041e-05
cloudy	clean	45	298	0.000821171	0.000259603
cloudy	clean	45	299	0.00163678	0.000517447
cloudy	clean	45	300	0.00270114	0.000853931
cloudy	clean	45	301	0.00715318	0.00226139
cloudy	clean	45	302	0.00824513	0.00260659
cloudy	clean	45	303	0.0213671	0.00675494
cloudy	clean	45	304	0.0241023	0.00761963
cloudy	clean	45	305	0.0435746	0.0137756
cloudy	clean	45	306	0.0489972	0.0154899
cloudy	clean	45	307	0.0741611	0.0234451
cloudy	clean	45	308	0.0966129	0.030543
cloudy	clean	45	309	0.107017	0.033832
cloudy	clean	45	310	0.114188	0.0360992
cloudy	clean	45	311	0.219601	0.069424
cloudy	clean	45	312	0.184715	0.0583954
cloudy	clean	45	313	0.241797	0.0764412
cloudy	clean	45	314	0.253069	0.0800047
cloudy	clean	45	315	0.300538	0.0950115
cloudy	clean	45	316	0.233941	0.0739576
cloudy	clean	45	317	0.348196	0.110078
cloudy	clean	45	318	0.34097	0.107793
cloudy	clean	45	319	0.380649	0.120337
cloudy	clean	45	320	0.381065	0.120469
cloudy	clean	45	321	0.461325	0.145842
cloudy	clean	45	322	0.413563	0.130743
cloudy	clean	45	323	0.359732	0.113725
cloudy	clean	45	324	0.463721	0.1466
cloudy	clean	45	325	0.517331	0.163548
cloudy	clean	45	326	0.71623	0.226427
cloudy	clean	45	327	0.732285	0.231503
cloudy	clean	45	328	0.619094	0.195719
cloudy	clean	45	329	0.735339	0.232468
cloudy	clean	45	330	0.777078	0.245664
cloudy	clean	45	331	0.631532	0.199651
cloudy	clean	45	332	0.705206	0.222942
cloudy	clean	45	333	0.803054	0.253876
cloudy	clean	45	334	0.682463	0.215752
cloudy	clean	45	335	0.738876	0.233586
cloudy	clean	45	336	0.559525	0.176887
cloudy	clean	45	337	0.538388	0.170205
cloudy	clean	45	338	0.666444	0.210688
cloudy	clean	45	339	0.675106	0.213426
cloudy	clean	45	340	0.767205	0.242542
cloudy	clean	45	341	0.653208	0.206504
cloudy	clean	45	342	0.690023	0.218142
cloudy	clean	45	343	0.699177	0.221036
cloudy	clean	45	344	0.635297	0.200841
cloudy	clean	45	345	0.82516	0.260864
cloudy	clean	45	346	0.922791	0.291729
cloudy	clean	45	347	0.884358	0.279579
cloudy	clean	45	348	0.840132	0.265597
cloudy	clean	45	349	0.928842	0.293642
cloudy	clean	45	350	0.957374	0.302662
cloudy	clean	45	351	0.917098	0.289929
cloudy	clean	45	352	0.948544	0.29987
cloudy	clean	45	353	0.871001	0.275356
cloudy	clean	45	354	1.01185	0.319884
cloudy	clean	45	355	1.03307	0.326592
cloudy	clean	45	356	0.984608	0.311272
cloudy	clean	45	357	0.633312	0.200214
cloudy	clean	45	358	0.692099	0.218799
cloudy	clean	45	359	0.699896	0.221263
cloudy	clean	45	360	1.04358	0.329916
cloudy	clean	45	361	0.831103	0.262743
cloudy	clean	45	362	0.919167	0.290583
cloudy	clean	45	363	0.986289	0.311803
cloudy	clean	45	364	0.993357	0.314037
cloudy	clean	45	365	0.937098	0.296252
cloudy	clean	45	366	1.29579	0.409648
cloudy	clean	45	367	1.16759	0.369118
cloudy	clean	45	368	1.10828	0.350369
cloudy	clean	45	369	1.07285	0.339167
cloudy	clean	45	370	1.24183	0.392589
cloudy	clean	45	371	0.998484	0.315658
cloudy	clean	45	372	1.05682	0.334102
cloudy	clean	45	373	1.06016	0.335156
cloudy	clean	45	374	0.826111	0.261165
cloudy	clean	45	375	0.761028	0.24059
cloudy	clean	45	376	1.09392	0.345828
cloudy	clean	45	377	1.1252	0.355718
cloudy	clean	45	378	1.46203	0.462204
cloudy	clean	45	379	1.12936	0.357032
cloudy	clean	45	380	1.0608	0.335359
cloudy	clean	45	381	1.1956	0.377975
cloudy	clean	45	382	0.898035	0.283903
cloudy	clean	45	383	0.629304	0.198947
cloudy	clean	45	384	0.694891	0.219681
cloudy	clean	45	385	1.04928	0.331718
cloudy	clean	45	386	0.816645	0.258172
cloudy	clean	45	387	0.939619	0.297049
cloudy	clean	45	388	0.932328	0.294744
cloudy	clean	45	389	1.06398	0.336363
cloudy	clean	45	390	1.29215	0.408497
cloudy	clean	45	391	1.44754	0.457621
cloudy	clean	45	392	1.28718	0.406925
cloudy	clean	45	393	0.691627	0.218649
cloudy	clean	45	394	0.766184	0.24222
cloudy	clean	45	395	1.28735	0.40698
cloudy	clean	45	396	1.32645	0.419342
cloudy	clean	45	397	0.540626	0.170912
cloudy	clean	45	398	1.51279	0.478251
cloudy	clean	45	399	1.81657	0.574287
cloudy	clean	45	400	1.78528	0.564395
cloudy	clean	45	401	1.77543	0.56128
cloudy	clean	45	402	1.88295	0.59527
cloudy	clean	45	403	1.76455	0.557841
cloudy	clean	45	404	1.89507	0.599103
cloudy	clean	45	405	1.73801	0.549452
cloudy	clean	45	406	1.72596	0.545641
cloudy	clean	45	407	1.68239	0.531867
cloudy	clean	45	408	1.82109	0.575714
cloudy	clean	45	409	2.01524	0.637094
cloudy	clean	45	410	1.68543	0.532829
cloudy	clean	45	411	1.97962	0.625833
cloudy	clean	45	412	2.0529	0.648998
cloudy	clean	45	413	1.9377	0.612581
cloudy	clean	45	414	1.90343	0.601746
cloudy	clean	45	415	2.0303	0.641854
cloudy	clean	45	416	2.01976	0.638523
cloudy	clean	45	417	1.958	0.618999
cloudy	clean	45	418	1.91495	0.605388
cloudy	clean	45	419	1.96292	0.620552
cloudy	clean	45	420	1.66127	0.525191
cloudy	clean	45	421	2.0819	0.658167
cloudy	clean	45	422	1.99495	0.630678
cloudy	clean	45	423	1.68596	0.532996
cloudy	clean	45	424	1.85428	0.586207
cloudy	clean	45	425	1.92263	0.607817
cloudy	clean	45	426	1.84983	0.584802
cloudy	clean	45	427	1.77931	0.562506
cloudy	clean	45	428	1.80164	0.569566
cloudy	clean	45	429	1.64135	0.518892
cloudy	clean	45	430	1.31051	0.414302
cloudy	clean	45	431	1.17746	0.372238
cloudy	clean	45	432	2.1229	0.671129
cloudy	clean	45	433	1.89057	0.597679
cloudy	clean	45	434	1.79676	0.568024
cloudy	clean	45	435	1.954	0.617734
cloudy	clean	45	436	2.16994	0.686
cloudy	clean	45	437	2.19503	0.693931
cloudy	clean	45	438	1.96758	0.622027
cloudy	clean	45	439	1.90089	0.600943
cloudy	clean	45	440	2.13358	0.674505
cloudy	clean	45	441	2.12979	0.673308
cloudy	clean	45	442	2.24537	0.709845
cloudy	clean	45	443	2.25986	0.714425
cloudy	clean	45	444	2.24591	0.710016
cloudy	clean	45	445	2.35984	0.746034
cloudy	clean	45	446	2.10412	0.665192
cloudy	clean	45	447	2.40419	0.760056
cloudy	clean	45	448	2.44037	0.771493
cloudy	clean	45	449	2.46323	0.778718
cloudy	clean	45	450	2.52083	0.796929
cloudy	clean	45	451	2.72599	0.861788
cloudy	clean	45	452	2.53545	0.801552
cloudy	clean	45	453	2.3556	0.744693
cloudy	clean	45	454	2.51512	0.795124
cloudy	clean	45	455	2.53314	0.800821
cloudy	clean	45	456	2.59677	0.820936
cloudy	clean	45	457	2.61444	0.826521
cloudy	clean	45	458	2.56805	0.811859
cloudy	clean	45	459	2.57123	0.812861
cloudy	clean	45	460	2.54911	0.805871
cloudy	clean	45	461	2.64418	0.835926
cloudy	clean	45	462	2.60526	0.82362
cloudy	clean	45	463	2.60463	0.823423
cloudy	clean	45	464	2.61627	0.8271
cloudy	clean	45	465	2.57996	0.815621
cloudy	clean	45	466	2.66495	0.842489
cloudy	clean	45	467	2.57014	0.812518
cloudy	clean	45	468	2.72369	0.861062
cloudy	clean	45	469	2.70184	0.854155
cloudy	clean	45	470	2.66638	0.842942
cloudy	clean	45	471	2.6652	0.84257
cloudy	clean	45	472	2.69714	0.852667
cloudy	clean	45	473	2.66616	0.842872
cloudy	clean	45	474	2.6817	0.847787
cloudy	clean	45	475	2.78599	0.880757
cloudy	clean	45	476	2.70022	0.85364
cloudy	clean	45	477	2.67834	0.846723
cloudy	clean	45	478	2.81121	0.888731
cloudy	clean	45	479	2.68493	0.848807
cloudy	clean	45	480	2.74158	0.866718
cloudy	clean	45	481	2.73394	0.8643
cloudy	clean	45	482	2.79777	0.884481
cloudy	clean	45	483	2.80597	0.887072
cloudy	clean	45	484	2.6997	0.853475
cloudy	clean	45	485	2.71968	0.859793
cloudy	clean	45	486	2.20626	0.697481
cloudy	clean	45	487	2.48273	0.784885
cloudy	clean	45	488	2.69597	0.852298
cloudy	clean	45	489	2.50591	0.792212
cloudy	clean	45	490	2.85687	0.903164
cloudy	clean	45	491	2.67655	0.846159
cloudy	clean	45	492	2.57413	0.81378
cloudy	clean	45	493	2.77447	0.877116
cloudy	clean	45	494	2.6816	0.847756
cloudy	clean	45	495	2.86901	0.907003
cloudy	clean	45	496	2.79655	0.884093
cloudy	clean	45	497	2.71607	0.858651
cloudy	clean	45	498	2.67458	0.845535
cloudy	clean	45	499	2.67091	0.844374
cloudy	clean	45	500	2.66188	0.841519
cloudy	clean	45	501	2.60352	0.823071
cloudy	clean	45	502	2.58186	0.816222
cloudy	clean	45	503	2.73229	0.863778
cloudy	clean	45	504	2.53058	0.80001
cloudy	clean	45	505	2.74952	0.869228
cloudy	clean	45	506	2.94307	0.930416
cloudy	clean	45	507	2.7368	0.865207
cloudy	clean	45	508	2.63655	0.833514
cloudy	clean	45	509	2.84785	0.900312
cloudy	clean	45	510	2.76701	0.874757
cloudy	clean	45	511	2.77043	0.875838
cloudy	clean	45	512	2.9113	0.920372
cloudy	clean	45	513	2.67031	0.844184
cloudy	clean	45	514	2.61712	0.827371
cloudy	clean	45	515	2.67575	0.845907
cloudy	clean	45	516	2.8133	0.889391
cloudy	clean	45	517	2.07503	0.655996
cloudy	clean	45	518	2.5717	0.813012
cloudy	clean	45	519	2.43867	0.770956
cloudy	clean	45	520	2.6879	0.849748
cloudy	clean	45	521	2.69231	0.851141
cloudy	clean	45	522	2.80222	0.885887
cloudy	clean	45	523	2.61304	0.82608
cloudy	clean	45	524	2.83674	0.8968
cloudy	clean	45	525	2.81475	0.889848
cloudy	clean	45	526	2.68445	0.848656
cloudy	clean	45	527	2.34575	0.74158
cloudy	clean	45	528	2.81928	0.891281
cloudy	clean	45	529	2.90025	0.916878
cloudy	clean	45	530	2.74351	0.867327
cloudy	clean	45	531	2.99006	0.945269
cloudy	clean	45	532	2.85607	0.90291
cloudy	clean	45	533	2.51146	0.793967
cloudy	clean	45	534	2.7339	0.864289
cloudy	clean	45	535	2.7922	0.88272
cloudy	clean	45	536	2.96644	0.937802
cloudy	clean	45	537	2.75566	0.871167
cloudy	clean	45	538	2.88787	0.912965
cloudy	clean	45	539	2.88029	0.910568
cloudy	clean	45	540	2.82223	0.892212
cloudy	clean	45	541	2.58152	0.816115
cloudy	clean	45	542	2.8869	0.912659
cloudy	clean	45	543	2.76913	0.875427
cloudy	clean	45	544	2.92453	0.924555
cloudy	clean	45	545	2.87962	0.910357
cloudy	clean	45	546	2.81372	0.889523
cloudy	clean	45	547	2.94174	0.929995
cloudy	clean	45	548	2.73635	0.865064
cloudy	clean	45	549	2.88387	0.911699
cloudy	clean	45	550	2.82456	0.89295
cloudy	clean	45	551	2.81409	0.889639
cloudy	clean	45	552	2.93936	0.929242
cloudy	clean	45	553	2.82818	0.894093
cloudy	clean	45	554	2.92545	0.924845
cloudy	clean	45	555	2.93828	0.928901
cloudy	clean	45	556	2.86013	0.904194
cloudy	clean	45	557	2.77739	0.878037
cloudy	clean	45	558	2.88558	0.91224
cloudy	clean	45	559	2.72896	0.862728
cloudy	clean	45	560	2.74303	0.867174
cloudy	clean	45	561	3.01766	0.953997
cloudy	clean	45	562	2.77389	0.876931
cloudy	clean	45	563	2.90466	0.918271
cloudy	clean	45	564	2.86609	0.90608
cloudy	clean	45	565	2.90359	0.917934
cloudy	clean	45	566	2.67961	0.847125
cloudy	clean	45	567	2.87704	0.909542
cloudy	clean	45	568	2.87858	0.910028
cloudy	clean	45	569	2.81754	0.89073
cloudy	clean	45	570	2.82811	0.894072
cloudy	clean	45	571	2.72078	0.86014
cloudy	clean	45	572	2.87711	0.909564
cloudy	clean	45	573	2.91018	0.920017
cloudy	clean	45	574	2.88625	0.912454
cloudy	clean	45	575	2.82312	0.892495
cloudy	clean	45	576	2.77052	0.875865
cloudy	clean	45	577	2.88419	0.911802
cloudy	clean	45	578	2.80843	0.887849
cloudy	clean	45	579	2.79274	0.88289
cloudy	clean	45	580	2.8959	0.915503
cloudy	clean	45	581	2.85173	0.901538
cloudy	clean	45	582	2.90389	0.918027
cloudy	clean	45	583	2.93519	0.927923
cloudy	clean	45	584	2.94024	0.929519
cloudy	clean	45	585	2.92724	0.92541
cloudy	clean	45	586	2.80891	0.888002
cloudy	clean	45	587	2.92745	0.925476
cloudy	clean	45	588	2.91989	0.923087
cloudy	clean	45	589	2.56572	0.811119
cloudy	clean	45	590	2.68119	0.847624
cloudy	clean	45	591	2.85152	0.901474
cloudy	clean	45	592	2.76766	0.874962
cloudy	clean	45	593	2.85823	0.903595
cloudy	clean	45	594	2.84604	0.89974
cloudy	clean	45	595	2.84059	0.898016
cloudy	clean	45	596	2.89825	0.916246
cloudy	clean	45	597	2.91581	0.921797
cloudy	clean	45	598	2.85207	0.901647
cloudy	clean	45	599	2.8683	0.906776
cloudy	clean	45	600	2.87396	0.908566
cloudy	clean	45	601	2.8648	0.905672
cloudy	clean	45	602	2.83819	0.897259
cloudy	clean	45	603	2.85715	0.903251
cloudy	clean	45	604	2.95261	0.933431
cloudy	clean	45	605	2.94832	0.932074
cloudy	clean	45	606	2.91994	0.923104
cloudy	clean	45	607	2.90972	0.919872
cloudy	clean	45	608	2.90525	0.918458
cloudy	clean	45	609	2.87997	0.910466
cloudy	clean	45	610	2.83932	0.897615
cloudy	clean	45	611	2.89022	0.913709
cloudy	clean	45	612	2.85803	0.903532
cloudy	clean	45	613	2.82147	0.891973
cloudy	clean	45	614	2.72397	0.86115
cloudy	clean	45	615	2.85918	0.903894
cloudy	clean	45	616	2.72346	0.860988
cloudy	clean	45	617	2.74312	0.867204
cloudy	clean	45	618	2.87656	0.909388
cloudy	clean	45	619	2.85453	0.902425
cloudy	clean	45	620	2.90005	0.916815
cloudy	clean	45	621	2.95258	0.933421
cloudy	clean	45	622	2.80013	0.885225
cloudy	clean	45	623	2.8229	0.892426
cloudy	clean	45	624	2.82829	0.894129
cloudy	clean	45	625	2.75404	0.870657
cloudy	clean	45	626	2.76864	0.875272
cloudy	clean	45	627	2.82501	0.893093
cloudy	clean	45	628	2.75976	0.872464
cloudy	clean	45	629	2.84419	0.899154
cloudy	clean	45	630	2.75791	0.871878
cloudy	clean	45	631	2.88108	0.910817
cloudy	clean	45	632	2.6974	0.852749
cloudy	clean	45	633	2.89248	0.914422
cloudy	clean	45	634	2.80957	0.88821
cloudy	clean	45	635	2.86727	0.906453
cloudy	clean	45	636	2.77086	0.875974
cloudy	clean	45	637	2.87163	0.907831
cloudy	clean	45	638	2.9243	0.924481
cloudy	clean	45	639	2.90742	0.919146
cloudy	clean	45	640	2.82068	0.891723
cloudy	clean	45	641	2.8656	0.905925
cloudy	clean	45	642	2.83975	0.897751
cloudy	clean	45	643	2.89568	0.915433
cloudy	clean	45	644	2.86955	0.907171
cloudy	clean	45	645	2.89965	0.916687
cloudy	clean	45	646	2.7965	0.884078
cloudy	clean	45	647	2.81933	0.891295
cloudy	clean	45	648	2.80122	0.885571
cloudy	clean	45	649	2.88121	0.910859
cloudy	clean	45	650	2.6925	0.851201
cloudy	clean	45	651	2.90935	0.919754
cloudy	clean	45	652	2.85933	0.903942
cloudy	clean	45	653	2.91352	0.921072
cloudy	clean	45	654	2.88185	0.911062
cloudy	clean	45	655	2.76928	0.875475
cloudy	clean	45	656	2.38057	0.752589
cloudy	clean	45	657	2.54817	0.805571
cloudy	clean	45	658	2.85045	0.901134
cloudy	clean	45	659	2.86551	0.905897
cloudy	clean	45	660	2.8858	0.912308
cloudy	clean	45	661	2.90151	0.917275
cloudy	clean	45	662	2.94278	0.930322
cloudy	clean	45	663	2.91364	0.921111
cloudy	clean	45	664	2.87337	0.908382
cloudy	clean	45	665	2.88879	0.913254
cloudy	clean	45	666	2.92861	0.925842
cloudy	clean	45	667	2.8756	0.909086
cloudy	clean	45	668	2.8951	0.915251
cloudy	clean	45	669	2.94139	0.929883
cloudy	clean	45	670	2.91058	0.920145
cloudy	clean	45	671	2.8848	0.911995
cloudy	clean	45	672	2.87883	0.910105
cloudy	clean	45	673	2.90432	0.918163
cloudy	clean	45	674	2.91367	0.921122
cloudy	clean	45	675	2.87406	0.9086
cloudy	clean	45	676	2.93191	0.926888
cloudy	clean	45	677	2.87791	0.909815
cloudy	clean	45	678	2.93041	0.926412
cloudy	clean	45	679	2.89327	0.91467
cloudy	clean	45	680	2.87674	0.909447
cloudy	clean	45	681	2.88443	0.911877
cloudy	clean	45	682	2.88507	0.912081
cloudy	clean	45	683	2.90646	0.91884
cloudy	clean	45	684	2.86124	0.904546
cloudy	clean	45	685	2.89895	0.916467
cloudy	clean	45	686	2.78535	0.880554
cloudy	clean	45	687	1.73584	0.548765
cloudy	clean	45	688	2.33654	0.738669
cloudy	clean	45	689	2.49938	0.790149
cloudy	clean	45	690	2.84066	0.898038
cloudy	clean	45	691	2.92837	0.925767
cloudy	clean	45	692	3.01563	0.953353
cloudy	clean	45	693	2.95725	0.934899
cloudy	clean	45	694	2.90349	0.917903
cloudy	clean	45	695	2.98349	0.943194
cloudy	clean	45	696	3.00397	0.949669
cloudy	clean	45	697	3.16318	1
cloudy	clean	45	698	3.10445	0.981435
cloudy	clean	45	699	3.09837	0.979511
cloudy	clean	45	700	3.06389	0.96861
cloudy	clean	45	701	2.95068	0.93282
cloudy	clean	45	702	2.95343	0.933692
cloudy	clean	45	703	3.01409	0.952866
cloudy	clean	45	704	3.0468	0.963209
cloudy	clean	45	705	3.0768	0.972692
cloudy	clean	45	706	3.08429	0.975061
cloudy	clean	45	707	3.0606	0.967572
cloudy	clean	45	708	3.16095	0.999295
cloudy	clean	45	709	3.05549	0.965955
cloudy	clean	45	710	3.12755	0.988736
cloudy	clean	45	711	3.11774	0.985634
cloudy	clean	45	712	3.06708	0.969621
cloudy	clean	45	713	3.06833	0.970014
cloudy	clean	45	714	3.12095	0.98665
cloudy	clean	45	715	2.96088	0.936046
cloudy	clean	45	716	3.06031	0.967478
cloudy	clean	45	717	2.77635	0.877708
cloudy	clean	45	718	2.44843	0.77404
cloudy	clean	45	719	2.26398	0.715729
cloudy	clean	45	720	2.48013	0.784062
cloudy	clean	45	721	2.87985	0.910429
cloudy	clean	45	722	2.92828	0.925739
cloudy	clean	45	723	2.88793	0.912985
cloudy	clean	45	724	2.52116	0.797033
cloudy	clean	45	725	2.55072	0.806379
cloudy	clean	45	726	2.75069	0.869597
cloudy	clean	45	727	2.71096	0.857036
cloudy	clean	45	728	2.48295	0.784952
cloudy	clean	45	729	2.46626	0.779677
cloudy	clean	45	730	2.77856	0.878408
cloudy	clean	45	731	2.61433	0.826488
cloudy	clean	45	732	2.7041	0.854869
cloudy	clean	45	733	2.84911	0.900709
cloudy	clean	45	734	3.04491	0.962612
cloudy	clean	45	735	2.9373	0.928589
cloudy	clean	45	736	2.95279	0.933487
cloudy	clean	45	737	2.9913	0.945663
cloudy	clean	45	738	3.01106	0.951909
cloudy	clean	45	739	2.91792	0.922466
cloudy	clean	45	740	2.98613	0.944028
cloudy	clean	45	741	2.98888	0.944896
cloudy	clean	45	742	2.95071	0.932831
cloudy	clean	45	743	3.0379	0.960394
cloudy	clean	45	744	3.07685	0.972707
cloudy	clean	45	745	3.00904	0.951272
cloudy	clean	45	746	3.05788	0.96671
cloudy	clean	45	747	3.10723	0.982312
cloudy	clean	45	748	3.05514	0.965845
cloudy	clean	45	749	3.06025	0.967461
cloudy	clean	45	750	3.02032	0.954836
cloudy	clean	45	751	3.01599	0.953467
cloudy	clean	45	752	3.06791	0.969881
cloudy	clean	45	753	3.04303	0.962017
cloudy	clean	45	754	3.0944	0.978257
cloudy	clean	45	755	3.08043	0.973839
cloudy	clean	45	756	3.02379	0.955934
cloudy	clean	45	757	3.05163	0.964735
cloudy	clean	45	758	3.05492	0.965775
cloudy	clean	45	759	2.92761	0.925528
cloudy	clean	45	760	0.581189	0.183736
cloudy	clean	45	761	0.392942	0.124224
cloudy	clean	45	762	1.65178	0.52219
cloudy	clean	45	763	1.30656	0.413053
cloudy	clean	45	764	1.49261	0.471869
cloudy	clean	45	765	1.97966	0.625844
cloudy	clean	45	766	2.30805	0.729661
cloudy	clean	45	767	2.47817	0.783444
cloudy	clean	45	768	2.87694	0.909509
cloudy	clean	45	769	2.93201	0.926918
cloudy	clean	45	770	2.91596	0.921843
cloudy	clean	45	771	2.97163	0.939443
cloudy	clean	45	772	2.98221	0.942789
cloudy	clean	45	773	2.97239	0.939683
cloudy	clean	45	774	3.00584	0.95026
cloudy	clean	45	775	2.89599	0.915531
cloudy	clean	45	776	3.01815	0.954152
cloudy	clean	45	777	3.00075	0.948649
cloudy	clean	45	778	2.98839	0.944742
cloudy	clean	45	779	3.00134	0.948838
cloudy	clean	45	780	2.96754	0.938152
cloudy	clean	45	781	2.96504	0.93736
cloudy	clean	45	782	3.00328	0.949449
cloudy	clean	45	783	2.93725	0.928574
cloudy	clean	45	784	2.95351	0.933716
cloudy	clean	45	785	2.96424	0.937109
cloudy	clean	45	786	2.90733	0.919118
cloudy	clean	45	787	2.94457	0.93089
cloudy	clean	45	788	2.88	0.910475
cloudy	clean	45	789	2.91503	0.921551
cloudy	clean	45	790	2.8375	0.897039
cloudy	clean	45	791	2.83622	0.896636
cloudy	clean	45	792	2.8095	0.888189
cloudy	clean	45	793	2.82359	0.892643
cloudy	clean	45	794	2.83982	0.897773
cloudy	clean	45	795	2.80725	0.887478
cloudy	clean	45	796	2.75143	0.869831
cloudy	clean	45	797	2.84817	0.900414
cloudy	clean	45	798	2.86105	0.904484
cloudy	clean	45	799	2.88053	0.910644
cloudy	clean	45	800	2.76738	0.874874
cloudy	clean	45	801	2.79459	0.883475
cloudy	clean	45	802	2.81939	0.891314
cloudy	clean	45	803	2.77894	0.878527
cloudy	clean	45	804	2.80163	0.8857
cloudy	clean	45	805	2.73528	0.864725
cloudy	clean	45	806	2.85779	0.903455
cloudy	clean	45	807	2.81813	0.890918
cloudy	clean	45	808	2.83077	0.894914
cloudy	clean	45	809	2.7504	0.869506
cloudy	clean	45	810	2.7155	0.858471
cloudy	clean	45	811	2.75001	0.869383
cloudy	clean	45	812	2.70082	0.853831
cloudy	clean	45	813	2.59863	0.821524
cloudy	clean	45	814	2.46902	0.780551
cloudy	clean	45	815	2.32579	0.735271
cloudy	clean	45	816	2.42507	0.766656
cloudy	clean	45	817	2.02261	0.639423
cloudy	clean	45	818	2.34468	0.741241
cloudy	clean	45	819	2.34866	0.7425
cloudy	clean	45	820	2.21396	0.699916
cloudy	clean	45	821	2.67388	0.845313
cloudy	clean	45	822	2.52649	0.798718
cloudy	clean	45	823	1.88318	0.595343
cloudy	clean	45	824	2.50319	0.791354
cloudy	clean	45	825	2.62953	0.831292
cloudy	clean	45	826	2.52786	0.799153
cloudy	clean	45	827	2.64021	0.834669
cloudy	clean	45	828	2.34052	0.739927
cloudy	clean	45	829	2.56172	0.809856
cloudy	clean	45	830	2.47836	0.783503
cloudy	clean	45	831	2.4677	0.780133
cloudy	clean	45	832	2.46377	0.778889
cloudy	clean	45	833	2.52063	0.796867
cloudy	clean	45	834	2.5486	0.805708
cloudy	clean	45	835	2.61606	0.827036
cloudy	clean	45	836	2.64338	0.835671
cloudy	clean	45	837	2.6317	0.831979
cloudy	clean	45	838	2.67714	0.846345
cloudy	clean	45	839	2.63086	0.831714
cloudy	clean	45	840	2.70171	0.854112
cloudy	clean	45	841	2.71521	0.858381
cloudy	clean	45	842	2.66395	0.842175
cloudy	clean	45	843	2.71705	0.858963
cloudy	clean	45	844	2.63441	0.832836
cloudy	clean	45	845	2.70488	0.855115
cloudy	clean	45	846	2.73859	0.86577
cloudy	clean	45	847	2.65248	0.838548
cloudy	clean	45	848	2.72587	0.86175
cloudy	clean	45	849	2.73822	0.865655
cloudy	clean	45	850	2.3687	0.748836
cloudy	clean	45	851	2.70894	0.856398
cloudy	clean	45	852	2.62046	0.828426
cloudy	clean	45	853	2.65765	0.840183
cloudy	clean	45	854	2.13468	0.674854
cloudy	clean	45	855	2.35091	0.743212
cloudy	clean	45	856	2.67143	0.844538
cloudy	clean	45	857	2.72283	0.86079
cloudy	clean	45	858	2.67347	0.845183
cloudy	clean	45	859	2.67771	0.846526
cloudy	clean	45	860	2.66082	0.841184
cloudy	clean	45	861	2.66078	0.841173
cloudy	clean	45	862	2.65631	0.839759
cloudy	clean	45	863	2.70718	0.855841
cloudy	clean	45	864	2.70781	0.856041
cloudy	clean	45	865	2.66003	0.840937
cloudy	clean	45	866	2.23308	0.705962
cloudy	clean	45	867	2.38159	0.75291
cloudy	clean	45	868	2.5848	0.817154
cloudy	clean	45	869	2.55148	0.806619
cloudy	clean	45	870	2.65987	0.840885
cloudy	clean	45	871	2.65939	0.840733
cloudy	clean	45	872	2.65149	0.838235
cloudy	clean	45	873	2.66461	0.842383
cloudy	clean	45	874	2.60944	0.824942
cloudy	clean	45	875	2.5892	0.818542
cloudy	clean	45	876	2.61433	0.826489
cloudy	clean	45	877	2.66887	0.843731
cloudy	clean	45	878	2.62628	0.830266
cloudy	clean	45	879	2.63518	0.833078
cloudy	clean	45	880	2.62626	0.83026
cloudy	clean	45	881	2.4935	0.788288
cloudy	clean	45	882	2.62871	0.831033
cloudy	clean	45	883	2.57335	0.813533
cloudy	clean	45	884	2.59707	0.82103
cloudy	clean	45	885	2.6303	0.831538
cloudy	clean	45	886	2.5248	0.798184
cloudy	clean	45	887	2.52127	0.797067
cloudy	clean	45	888	2.59993	0.821936
cloudy	clean	45	889	2.61096	0.825423
cloudy	clean	45	890	2.59699	0.821008
cloudy	clean	45	891	2.60476	0.823463
cloudy	clean	45	892	2.58146	0.816098
cloudy	clean	45	893	2.41342	0.762974
cloudy	clean	45	894	2.50484	0.791873
cloudy	clean	45	895	2.30194	0.727729
cloudy	clean	45	896	2.28559	0.72256
cloudy	clean	45	897	1.91956	0.606846
cloudy	clean	45	898	2.21957	0.701689
cloudy	clean	45	899	1.74421	0.55141
cloudy	clean	45	900	1.70213	0.538107
cloudy	polluted	45	250	0	0
cloudy	polluted	45	251	0	0
cloudy	polluted	45	252	0	0
cloudy	polluted	45	253	0	0
cloudy	polluted	45	254	0	0
cloudy	polluted	45	255	0	0
cloudy	polluted	45	256	0	0
cloudy	polluted	45	257	0	0
cloudy	polluted	45	258	0	0
cloudy	polluted	45	259	0	0
cloudy	polluted	45	260	0	0
cloudy	polluted	45	261	0	0
cloudy	polluted	45	262	0	0
cloudy	polluted	45	263	0	0
cloudy	polluted	45	264	0	0
cloudy	polluted	45	265	0	0
cloudy	polluted	45	266	0	0
cloudy	polluted	45	267	0	0
cloudy	polluted	45	268	0	0
cloudy	polluted	45	269	0	0
cloudy	polluted	45	270	0	0
cloudy	polluted	45	271	0	0
cloudy	polluted	45	272	0	0
cloudy	polluted	45	273	0	0
cloudy	polluted	45	274	0	0
cloudy	polluted	45	275	0	0
cloudy	polluted	45	276	0	0
cloudy	polluted	45	277	0	0
cloudy	polluted	45	278	0	0
cloudy	polluted	45	279	0	0
cloudy	polluted	45	280	0	0
cloudy	polluted	45	281	0	0
cloudy	polluted	45	282	0	0
cloudy	polluted	45	283	0	0
cloudy	polluted	45	284	0	0
cloudy	polluted	45	285	0	0
cloudy	polluted	45	286	0	0
cloudy	polluted	45	287	0	0
cloudy	polluted	45	288	0	0
cloudy	polluted	45	289	0	0
cloudy	polluted	45	290	0	0
cloudy	polluted	45	291	0	0
cloudy	polluted	45	292	3.94568e-07	1.59067e-07
cloudy	polluted	45	293	1.18831e-06	4.79058e-07
cloudy	polluted	45	294	5.84306e-06	2.35558e-06
cloudy	polluted	45	295	1.42958e-05	5.76323e-06
[truncated: 605 more rows]

## Sheet: Radiance
sky	aod	az	zn	rad
cloudy	clean	180.5	0	67.97
cloudy	clean	180.5	0.5	67.9704
cloudy	clean	180.5	1	67.968
cloudy	clean	180.5	1.5	67.9626
cloudy	clean	180.5	2	67.9544
cloudy	clean	180.5	2.5	67.9434
cloudy	clean	180.5	3	67.9294
cloudy	clean	180.5	3.5	67.9126
cloudy	clean	180.5	4	67.8929
cloudy	clean	180.5	4.5	67.8703
cloudy	clean	180.5	5	67.8449
cloudy	clean	180.5	5.5	67.8167
cloudy	clean	180.5	6	67.7855
cloudy	clean	180.5	6.5	67.7515
cloudy	clean	180.5	7	67.7147
cloudy	clean	180.5	7.5	67.675
cloudy	clean	180.5	8	67.6325
cloudy	clean	180.5	8.5	67.5872
cloudy	clean	180.5	9	67.539
cloudy	clean	180.5	9.5	67.4881
cloudy	clean	180.5	10	67.4343
cloudy	clean	180.5	10.5	67.3777
cloudy	clean	180.5	11	67.3183
cloudy	clean	180.5	11.5	67.2562
cloudy	clean	180.5	12	67.1913
cloudy	clean	180.5	12.5	67.1236
cloudy	clean	180.5	13	67.0531
cloudy	clean	180.5	13.5	66.9799
cloudy	clean	180.5	14	66.904
cloudy	clean	180.5	14.5	66.8253
cloudy	clean	180.5	15	66.7439
cloudy	clean	180.5	15.5	66.6598
cloudy	clean	180.5	16	66.573
cloudy	clean	180.5	16.5	66.4835
cloudy	clean	180.5	17	66.3914
cloudy	clean	180.5	17.5	66.2965
cloudy	clean	180.5	18	66.199
cloudy	clean	180.5	18.5	66.0988
cloudy	clean	180.5	19	65.996
cloudy	clean	180.5	19.5	65.8905
cloudy	clean	180.5	20	65.7824
cloudy	clean	180.5	20.5	65.6716
cloudy	clean	180.5	21	65.5582
cloudy	clean	180.5	21.5	65.4422
cloudy	clean	180.5	22	65.3236
cloudy	clean	180.5	22.5	65.2024
cloudy	clean	180.5	23	65.0785
cloudy	clean	180.5	23.5	64.9521
cloudy	clean	180.5	24	64.823
cloudy	clean	180.5	24.5	64.6914
cloudy	clean	180.5	25	64.5571
cloudy	clean	180.5	25.5	64.4202
cloudy	clean	180.5	26	64.2807
cloudy	clean	180.5	26.5	64.1386
cloudy	clean	180.5	27	63.9939
cloudy	clean	180.5	27.5	63.8466
cloudy	clean	180.5	28	63.6966
cloudy	clean	180.5	28.5	63.5441
cloudy	clean	180.5	29	63.3889
cloudy	clean	180.5	29.5	63.231
cloudy	clean	180.5	30	63.0705
cloudy	clean	180.5	30.5	62.9074
cloudy	clean	180.5	31	62.7416
cloudy	clean	180.5	31.5	62.5732
cloudy	clean	180.5	32	62.4021
cloudy	clean	180.5	32.5	62.2283
cloudy	clean	180.5	33	62.0519
cloudy	clean	180.5	33.5	61.8727
cloudy	clean	180.5	34	61.6909
cloudy	clean	180.5	34.5	61.5063
cloudy	clean	180.5	35	61.3191
cloudy	clean	180.5	35.5	61.1291
cloudy	clean	180.5	36	60.9363
cloudy	clean	180.5	36.5	60.7409
cloudy	clean	180.5	37	60.5427
cloudy	clean	180.5	37.5	60.3417
cloudy	clean	180.5	38	60.1379
cloudy	clean	180.5	38.5	59.9314
cloudy	clean	180.5	39	59.7222
cloudy	clean	180.5	39.5	59.5101
cloudy	clean	180.5	40	59.2952
cloudy	clean	180.5	40.5	59.0776
cloudy	clean	180.5	41	58.8571
cloudy	clean	180.5	41.5	58.6338
cloudy	clean	180.5	42	58.4077
cloudy	clean	180.5	42.5	58.1787
cloudy	clean	180.5	43	57.947
cloudy	clean	180.5	43.5	57.7123
cloudy	clean	180.5	44	57.4749
cloudy	clean	180.5	44.5	57.2345
cloudy	clean	180.5	45	56.9913
cloudy	clean	180.5	45.5	56.7453
cloudy	clean	180.5	46	56.4963
cloudy	clean	180.5	46.5	56.2445
cloudy	clean	180.5	47	55.9898
cloudy	clean	180.5	47.5	55.7322
cloudy	clean	180.5	48	55.4716
cloudy	clean	180.5	48.5	55.2082
cloudy	clean	180.5	49	54.9418
cloudy	clean	180.5	49.5	54.6725
cloudy	clean	180.5	50	54.4002
cloudy	clean	180.5	50.5	54.125
cloudy	clean	180.5	51	53.8469
cloudy	clean	180.5	51.5	53.5658
cloudy	clean	180.5	52	53.2817
cloudy	clean	180.5	52.5	52.9946
cloudy	clean	180.5	53	52.7046
cloudy	clean	180.5	53.5	52.4115
cloudy	clean	180.5	54	52.1155
cloudy	clean	180.5	54.5	51.8164
cloudy	clean	180.5	55	51.5143
cloudy	clean	180.5	55.5	51.2092
cloudy	clean	180.5	56	50.901
cloudy	clean	180.5	56.5	50.5898
cloudy	clean	180.5	57	50.2756
cloudy	clean	180.5	57.5	49.9583
cloudy	clean	180.5	58	49.638
cloudy	clean	180.5	58.5	49.3145
cloudy	clean	180.5	59	48.988
cloudy	clean	180.5	59.5	48.6585
cloudy	clean	180.5	60	48.3258
cloudy	clean	180.5	60.5	47.9901
cloudy	clean	180.5	61	47.6512
cloudy	clean	180.5	61.5	47.3093
cloudy	clean	180.5	62	46.9642
cloudy	clean	180.5	62.5	46.6161
cloudy	clean	180.5	63	46.2648
cloudy	clean	180.5	63.5	45.9103
cloudy	clean	180.5	64	45.5527
cloudy	clean	180.5	64.5	45.192
cloudy	clean	180.5	65	44.828
cloudy	clean	180.5	65.5	44.4609
cloudy	clean	180.5	66	44.0906
cloudy	clean	180.5	66.5	43.717
cloudy	clean	180.5	67	43.3401
cloudy	clean	180.5	67.5	42.96
cloudy	clean	180.5	68	42.5765
cloudy	clean	180.5	68.5	42.1897
cloudy	clean	180.5	69	41.7995
cloudy	clean	180.5	69.5	41.4059
cloudy	clean	180.5	70	41.0087
cloudy	clean	180.5	70.5	40.608
cloudy	clean	180.5	71	40.2037
cloudy	clean	180.5	71.5	39.7958
cloudy	clean	180.5	72	39.3841
cloudy	clean	180.5	72.5	38.9685
cloudy	clean	180.5	73	38.5491
cloudy	clean	180.5	73.5	38.1257
cloudy	clean	180.5	74	37.6983
cloudy	clean	180.5	74.5	37.2666
cloudy	clean	180.5	75	36.8307
cloudy	clean	180.5	75.5	36.3905
cloudy	clean	180.5	76	35.9457
cloudy	clean	180.5	76.5	35.4964
cloudy	clean	180.5	77	35.0423
cloudy	clean	180.5	77.5	34.5834
cloudy	clean	180.5	78	34.1196
cloudy	clean	180.5	78.5	33.6508
cloudy	clean	180.5	79	33.1768
cloudy	clean	180.5	79.5	32.6976
cloudy	clean	180.5	80	32.2131
cloudy	clean	180.5	80.5	31.7231
cloudy	clean	180.5	81	31.2278
cloudy	clean	180.5	81.5	30.727
cloudy	clean	180.5	82	30.2207
cloudy	clean	180.5	82.5	29.7091
cloudy	clean	180.5	83	29.1922
cloudy	clean	180.5	83.5	28.6703
cloudy	clean	180.5	84	28.1437
cloudy	clean	180.5	84.5	27.6126
cloudy	clean	180.5	85	27.0778
cloudy	clean	180.5	85.5	26.54
cloudy	clean	180.5	86	26.0002
cloudy	clean	180.5	86.5	25.4595
cloudy	clean	180.5	87	24.9195
cloudy	clean	180.5	87.5	24.3812
cloudy	clean	180.5	88	23.845
cloudy	clean	180.5	88.5	23.307
cloudy	clean	180.5	89	22.7525
cloudy	clean	180.5	89.5	22.1399
cloudy	clean	180.5	90	21.4099
cloudy	clean	181	0	67.97
cloudy	clean	181	0.5	67.9723
cloudy	clean	181	1	67.9717
cloudy	clean	181	1.5	67.9682
cloudy	clean	181	2	67.9618
cloudy	clean	181	2.5	67.9526
cloudy	clean	181	3	67.9405
cloudy	clean	181	3.5	67.9255
cloudy	clean	181	4	67.9076
cloudy	clean	181	4.5	67.8868
cloudy	clean	181	5	67.8632
cloudy	clean	181	5.5	67.8367
cloudy	clean	181	6	67.8073
cloudy	clean	181	6.5	67.7751
cloudy	clean	181	7	67.74
cloudy	clean	181	7.5	67.7021
cloudy	clean	181	8	67.6613
cloudy	clean	181	8.5	67.6176
cloudy	clean	181	9	67.5711
cloudy	clean	181	9.5	67.5218
cloudy	clean	181	10	67.4696
cloudy	clean	181	10.5	67.4147
cloudy	clean	181	11	67.3569
cloudy	clean	181	11.5	67.2963
cloudy	clean	181	12	67.2329
cloudy	clean	181	12.5	67.1667
cloudy	clean	181	13	67.0977
cloudy	clean	181	13.5	67.0259
cloudy	clean	181	14	66.9514
cloudy	clean	181	14.5	66.8741
cloudy	clean	181	15	66.7941
cloudy	clean	181	15.5	66.7113
cloudy	clean	181	16	66.6258
cloudy	clean	181	16.5	66.5375
cloudy	clean	181	17	66.4466
cloudy	clean	181	17.5	66.3529
cloudy	clean	181	18	66.2565
cloudy	clean	181	18.5	66.1575
cloudy	clean	181	19	66.0557
cloudy	clean	181	19.5	65.9513
cloudy	clean	181	20	65.8442
cloudy	clean	181	20.5	65.7345
cloudy	clean	181	21	65.622
cloudy	clean	181	21.5	65.507
cloudy	clean	181	22	65.3892
cloudy	clean	181	22.5	65.2688
cloudy	clean	181	23	65.1458
cloudy	clean	181	23.5	65.0201
cloudy	clean	181	24	64.8918
cloudy	clean	181	24.5	64.7608
cloudy	clean	181	25	64.6272
cloudy	clean	181	25.5	64.491
cloudy	clean	181	26	64.3521
cloudy	clean	181	26.5	64.2105
cloudy	clean	181	27	64.0664
cloudy	clean	181	27.5	63.9195
cloudy	clean	181	28	63.77
cloudy	clean	181	28.5	63.6179
cloudy	clean	181	29	63.4631
cloudy	clean	181	29.5	63.3056
cloudy	clean	181	30	63.1454
cloudy	clean	181	30.5	62.9826
cloudy	clean	181	31	62.8171
cloudy	clean	181	31.5	62.6489
cloudy	clean	181	32	62.478
cloudy	clean	181	32.5	62.3043
cloudy	clean	181	33	62.128
cloudy	clean	181	33.5	61.949
cloudy	clean	181	34	61.7672
cloudy	clean	181	34.5	61.5827
cloudy	clean	181	35	61.3954
cloudy	clean	181	35.5	61.2054
cloudy	clean	181	36	61.0126
cloudy	clean	181	36.5	60.8171
cloudy	clean	181	37	60.6188
cloudy	clean	181	37.5	60.4177
cloudy	clean	181	38	60.2138
cloudy	clean	181	38.5	60.0071
cloudy	clean	181	39	59.7976
cloudy	clean	181	39.5	59.5853
cloudy	clean	181	40	59.3702
cloudy	clean	181	40.5	59.1522
cloudy	clean	181	41	58.9315
cloudy	clean	181	41.5	58.7079
cloudy	clean	181	42	58.4814
cloudy	clean	181	42.5	58.2521
cloudy	clean	181	43	58.0199
cloudy	clean	181	43.5	57.7849
cloudy	clean	181	44	57.547
cloudy	clean	181	44.5	57.3062
cloudy	clean	181	45	57.0626
cloudy	clean	181	45.5	56.8161
cloudy	clean	181	46	56.5666
cloudy	clean	181	46.5	56.3143
cloudy	clean	181	47	56.059
cloudy	clean	181	47.5	55.8009
cloudy	clean	181	48	55.5398
cloudy	clean	181	48.5	55.2758
cloudy	clean	181	49	55.0088
cloudy	clean	181	49.5	54.7389
cloudy	clean	181	50	54.466
cloudy	clean	181	50.5	54.1902
cloudy	clean	181	51	53.9115
cloudy	clean	181	51.5	53.6297
cloudy	clean	181	52	53.345
cloudy	clean	181	52.5	53.0572
cloudy	clean	181	53	52.7665
cloudy	clean	181	53.5	52.4728
cloudy	clean	181	54	52.176
cloudy	clean	181	54.5	51.8763
cloudy	clean	181	55	51.5735
cloudy	clean	181	55.5	51.2677
cloudy	clean	181	56	50.9588
cloudy	clean	181	56.5	50.6469
cloudy	clean	181	57	50.332
cloudy	clean	181	57.5	50.0139
cloudy	clean	181	58	49.6929
cloudy	clean	181	58.5	49.3687
cloudy	clean	181	59	49.0415
cloudy	clean	181	59.5	48.7112
cloudy	clean	181	60	48.3778
cloudy	clean	181	60.5	48.0413
cloudy	clean	181	61	47.7017
cloudy	clean	181	61.5	47.359
cloudy	clean	181	62	47.0132
cloudy	clean	181	62.5	46.6643
cloudy	clean	181	63	46.3122
cloudy	clean	181	63.5	45.957
cloudy	clean	181	64	45.5987
cloudy	clean	181	64.5	45.2372
cloudy	clean	181	65	44.8725
cloudy	clean	181	65.5	44.5046
cloudy	clean	181	66	44.1336
cloudy	clean	181	66.5	43.7592
cloudy	clean	181	67	43.3816
cloudy	clean	181	67.5	43.0008
cloudy	clean	181	68	42.6166
cloudy	clean	181	68.5	42.229
cloudy	clean	181	69	41.8381
cloudy	clean	181	69.5	41.4437
cloudy	clean	181	70	41.0458
cloudy	clean	181	70.5	40.6444
cloudy	clean	181	71	40.2394
cloudy	clean	181	71.5	39.8307
cloudy	clean	181	72	39.4183
cloudy	clean	181	72.5	39.002
cloudy	clean	181	73	38.5819
cloudy	clean	181	73.5	38.1578
cloudy	clean	181	74	37.7296
cloudy	clean	181	74.5	37.2973
cloudy	clean	181	75	36.8607
cloudy	clean	181	75.5	36.4197
cloudy	clean	181	76	35.9742
cloudy	clean	181	76.5	35.5242
cloudy	clean	181	77	35.0694
cloudy	clean	181	77.5	34.6098
cloudy	clean	181	78	34.1453
cloudy	clean	181	78.5	33.6757
cloudy	clean	181	79	33.2011
cloudy	clean	181	79.5	32.7211
cloudy	clean	181	80	32.2359
cloudy	clean	181	80.5	31.7452
cloudy	clean	181	81	31.2491
cloudy	clean	181	81.5	30.7476
cloudy	clean	181	82	30.2406
cloudy	clean	181	82.5	29.7282
cloudy	clean	181	83	29.2106
cloudy	clean	181	83.5	28.6879
cloudy	clean	181	84	28.1605
cloudy	clean	181	84.5	27.6286
cloudy	clean	181	85	27.093
cloudy	clean	181	85.5	26.5543
cloudy	clean	181	86	26.0136
cloudy	clean	181	86.5	25.4721
cloudy	clean	181	87	24.9311
cloudy	clean	181	87.5	24.3918
cloudy	clean	181	88	23.8546
cloudy	clean	181	88.5	23.3157
cloudy	clean	181	89	22.7603
cloudy	clean	181	89.5	22.147
cloudy	clean	181	90	21.4166
cloudy	clean	181.5	0	67.97
cloudy	clean	181.5	0.5	67.9741
cloudy	clean	181.5	1	67.9754
cloudy	clean	181.5	1.5	67.9737
cloudy	clean	181.5	2	67.9692
cloudy	clean	181.5	2.5	67.9618
cloudy	clean	181.5	3	67.9515
cloudy	clean	181.5	3.5	67.9383
cloudy	clean	181.5	4	67.9223
cloudy	clean	181.5	4.5	67.9033
cloudy	clean	181.5	5	67.8815
cloudy	clean	181.5	5.5	67.8568
cloudy	clean	181.5	6	67.8292
cloudy	clean	181.5	6.5	67.7987
cloudy	clean	181.5	7	67.7654
cloudy	clean	181.5	7.5	67.7291
cloudy	clean	181.5	8	67.6901
cloudy	clean	181.5	8.5	67.6481
cloudy	clean	181.5	9	67.6033
cloudy	clean	181.5	9.5	67.5556
cloudy	clean	181.5	10	67.5051
cloudy	clean	181.5	10.5	67.4517
cloudy	clean	181.5	11	67.3955
cloudy	clean	181.5	11.5	67.3364
cloudy	clean	181.5	12	67.2745
cloudy	clean	181.5	12.5	67.2098
cloudy	clean	181.5	13	67.1423
cloudy	clean	181.5	13.5	67.072
cloudy	clean	181.5	14	66.9989
cloudy	clean	181.5	14.5	66.923
cloudy	clean	181.5	15	66.8443
cloudy	clean	181.5	15.5	66.7629
cloudy	clean	181.5	16	66.6787
cloudy	clean	181.5	16.5	66.5917
cloudy	clean	181.5	17	66.502
cloudy	clean	181.5	17.5	66.4095
cloudy	clean	181.5	18	66.3143
cloudy	clean	181.5	18.5	66.2164
cloudy	clean	181.5	19	66.1157
cloudy	clean	181.5	19.5	66.0124
cloudy	clean	181.5	20	65.9063
cloudy	clean	181.5	20.5	65.7975
cloudy	clean	181.5	21	65.6861
cloudy	clean	181.5	21.5	65.5719
cloudy	clean	181.5	22	65.455
cloudy	clean	181.5	22.5	65.3355
cloudy	clean	181.5	23	65.2133
cloudy	clean	181.5	23.5	65.0884
cloudy	clean	181.5	24	64.9608
cloudy	clean	181.5	24.5	64.8306
cloudy	clean	181.5	25	64.6976
cloudy	clean	181.5	25.5	64.562
cloudy	clean	181.5	26	64.4237
cloudy	clean	181.5	26.5	64.2828
cloudy	clean	181.5	27	64.1391
cloudy	clean	181.5	27.5	63.9928
cloudy	clean	181.5	28	63.8437
cloudy	clean	181.5	28.5	63.692
cloudy	clean	181.5	29	63.5376
cloudy	clean	181.5	29.5	63.3805
cloudy	clean	181.5	30	63.2207
cloudy	clean	181.5	30.5	63.0581
cloudy	clean	181.5	31	62.8929
cloudy	clean	181.5	31.5	62.7249
cloudy	clean	181.5	32	62.5542
cloudy	clean	181.5	32.5	62.3807
cloudy	clean	181.5	33	62.2045
cloudy	clean	181.5	33.5	62.0256
cloudy	clean	181.5	34	61.8438
cloudy	clean	181.5	34.5	61.6594
cloudy	clean	181.5	35	61.4721
cloudy	clean	181.5	35.5	61.2821
cloudy	clean	181.5	36	61.0893
cloudy	clean	181.5	36.5	60.8937
cloudy	clean	181.5	37	60.6952
cloudy	clean	181.5	37.5	60.494
cloudy	clean	181.5	38	60.29
cloudy	clean	181.5	38.5	60.0831
cloudy	clean	181.5	39	59.8734
cloudy	clean	181.5	39.5	59.6609
cloudy	clean	181.5	40	59.4455
cloudy	clean	181.5	40.5	59.2273
cloudy	clean	181.5	41	59.0062
cloudy	clean	181.5	41.5	58.7823
cloudy	clean	181.5	42	58.5555
cloudy	clean	181.5	42.5	58.3258
cloudy	clean	181.5	43	58.0933
cloudy	clean	181.5	43.5	57.8578
cloudy	clean	181.5	44	57.6195
cloudy	clean	181.5	44.5	57.3783
cloudy	clean	181.5	45	57.1342
cloudy	clean	181.5	45.5	56.8872
cloudy	clean	181.5	46	56.6372
cloudy	clean	181.5	46.5	56.3844
cloudy	clean	181.5	47	56.1286
cloudy	clean	181.5	47.5	55.8699
cloudy	clean	181.5	48	55.6082
cloudy	clean	181.5	48.5	55.3436
cloudy	clean	181.5	49	55.0761
cloudy	clean	181.5	49.5	54.8056
cloudy	clean	181.5	50	54.5321
cloudy	clean	181.5	50.5	54.2557
cloudy	clean	181.5	51	53.9763
cloudy	clean	181.5	51.5	53.6939
cloudy	clean	181.5	52	53.4085
cloudy	clean	181.5	52.5	53.1201
cloudy	clean	181.5	53	52.8287
cloudy	clean	181.5	53.5	52.5343
cloudy	clean	181.5	54	52.2369
cloudy	clean	181.5	54.5	51.9364
cloudy	clean	181.5	55	51.6329
cloudy	clean	181.5	55.5	51.3264
cloudy	clean	181.5	56	51.0168
cloudy	clean	181.5	56.5	50.7042
cloudy	clean	181.5	57	50.3885
cloudy	clean	181.5	57.5	50.0698
cloudy	clean	181.5	58	49.748
cloudy	clean	181.5	58.5	49.4231
cloudy	clean	181.5	59	49.0951
cloudy	clean	181.5	59.5	48.7641
cloudy	clean	181.5	60	48.4299
cloudy	clean	181.5	60.5	48.0927
cloudy	clean	181.5	61	47.7524
cloudy	clean	181.5	61.5	47.4089
cloudy	clean	181.5	62	47.0624
cloudy	clean	181.5	62.5	46.7127
cloudy	clean	181.5	63	46.3599
cloudy	clean	181.5	63.5	46.0039
cloudy	clean	181.5	64	45.6448
cloudy	clean	181.5	64.5	45.2826
cloudy	clean	181.5	65	44.9172
cloudy	clean	181.5	65.5	44.5485
cloudy	clean	181.5	66	44.1767
cloudy	clean	181.5	66.5	43.8016
cloudy	clean	181.5	67	43.4233
cloudy	clean	181.5	67.5	43.0417
cloudy	clean	181.5	68	42.6568
cloudy	clean	181.5	68.5	42.2685
cloudy	clean	181.5	69	41.8768
cloudy	clean	181.5	69.5	41.4817
cloudy	clean	181.5	70	41.0831
cloudy	clean	181.5	70.5	40.6809
cloudy	clean	181.5	71	40.2752
cloudy	clean	181.5	71.5	39.8658
cloudy	clean	181.5	72	39.4526
cloudy	clean	181.5	72.5	39.0357
cloudy	clean	181.5	73	38.6148
cloudy	clean	181.5	73.5	38.19
cloudy	clean	181.5	74	37.7611
cloudy	clean	181.5	74.5	37.328
cloudy	clean	181.5	75	36.8907
cloudy	clean	181.5	75.5	36.449
cloudy	clean	181.5	76	36.0028
cloudy	clean	181.5	76.5	35.552
cloudy	clean	181.5	77	35.0966
cloudy	clean	181.5	77.5	34.6363
cloudy	clean	181.5	78	34.1711
cloudy	clean	181.5	78.5	33.7008
cloudy	clean	181.5	79	33.2254
cloudy	clean	181.5	79.5	32.7447
cloudy	clean	181.5	80	32.2588
cloudy	clean	181.5	80.5	31.7674
cloudy	clean	181.5	81	31.2706
cloudy	clean	181.5	81.5	30.7683
cloudy	clean	181.5	82	30.2606
cloudy	clean	181.5	82.5	29.7474
cloudy	clean	181.5	83	29.229
cloudy	clean	181.5	83.5	28.7056
cloudy	clean	181.5	84	28.1773
cloudy	clean	181.5	84.5	27.6447
cloudy	clean	181.5	85	27.1082
cloudy	clean	181.5	85.5	26.5687
cloudy	clean	181.5	86	26.0271
cloudy	clean	181.5	86.5	25.4847
cloudy	clean	181.5	87	24.9427
cloudy	clean	181.5	87.5	24.4025
cloudy	clean	181.5	88	23.8643
cloudy	clean	181.5	88.5	23.3244
cloudy	clean	181.5	89	22.7681
cloudy	clean	181.5	89.5	22.1541
cloudy	clean	181.5	90	21.4234
cloudy	clean	182	0	67.97
cloudy	clean	182	0.5	67.976
cloudy	clean	182	1	67.9791
cloudy	clean	182	1.5	67.9793
cloudy	clean	182	2	67.9766
cloudy	clean	182	2.5	67.971
cloudy	clean	182	3	67.9626
cloudy	clean	182	3.5	67.9512
cloudy	clean	182	4	67.937
cloudy	clean	182	4.5	67.9198
cloudy	clean	182	5	67.8998
cloudy	clean	182	5.5	67.8769
cloudy	clean	182	6	67.8511
cloudy	clean	182	6.5	67.8224
cloudy	clean	182	7	67.7908
cloudy	clean	182	7.5	67.7563
cloudy	clean	182	8	67.7189
cloudy	clean	182	8.5	67.6786
cloudy	clean	182	9	67.6355
cloudy	clean	182	9.5	67.5894
cloudy	clean	182	10	67.5405
cloudy	clean	182	10.5	67.4888
cloudy	clean	182	11	67.4341
cloudy	clean	182	11.5	67.3766
cloudy	clean	182	12	67.3163
cloudy	clean	182	12.5	67.2531
cloudy	clean	182	13	67.1871
cloudy	clean	182	13.5	67.1182
cloudy	clean	182	14	67.0465
cloudy	clean	182	14.5	66.972
cloudy	clean	182	15	66.8947
cloudy	clean	182	15.5	66.8146
cloudy	clean	182	16	66.7317
cloudy	clean	182	16.5	66.646
cloudy	clean	182	17	66.5575
cloudy	clean	182	17.5	66.4662
cloudy	clean	182	18	66.3722
cloudy	clean	182	18.5	66.2754
cloudy	clean	182	19	66.1759
cloudy	clean	182	19.5	66.0736
cloudy	clean	182	20	65.9686
cloudy	clean	182	20.5	65.8608
cloudy	clean	182	21	65.7503
cloudy	clean	182	21.5	65.6371
cloudy	clean	182	22	65.5211
cloudy	clean	182	22.5	65.4024
cloudy	clean	182	23	65.281
cloudy	clean	182	23.5	65.1569
cloudy	clean	182	24	65.0301
cloudy	clean	182	24.5	64.9006
cloudy	clean	182	25	64.7683
cloudy	clean	182	25.5	64.6334
cloudy	clean	182	26	64.4957
cloudy	clean	182	26.5	64.3553
cloudy	clean	182	27	64.2122
cloudy	clean	182	27.5	64.0663
cloudy	clean	182	28	63.9178
cloudy	clean	182	28.5	63.7665
cloudy	clean	182	29	63.6125
cloudy	clean	182	29.5	63.4557
cloudy	clean	182	30	63.2962
cloudy	clean	182	30.5	63.134
cloudy	clean	182	31	62.969
cloudy	clean	182	31.5	62.8012
cloudy	clean	182	32	62.6307
cloudy	clean	182	32.5	62.4574
cloudy	clean	182	33	62.2813
cloudy	clean	182	33.5	62.1025
cloudy	clean	182	34	61.9208
cloudy	clean	182	34.5	61.7364
cloudy	clean	182	35	61.5492
cloudy	clean	182	35.5	61.3592
cloudy	clean	182	36	61.1663
cloudy	clean	182	36.5	60.9706
cloudy	clean	182	37	60.7721
cloudy	clean	182	37.5	60.5707
cloudy	clean	182	38	60.3665
cloudy	clean	182	38.5	60.1595
cloudy	clean	182	39	59.9496
cloudy	clean	182	39.5	59.7368
cloudy	clean	182	40	59.5212
cloudy	clean	182	40.5	59.3027
cloudy	clean	182	41	59.0813
cloudy	clean	182	41.5	58.857
cloudy	clean	182	42	58.6299
cloudy	clean	182	42.5	58.3998
cloudy	clean	182	43	58.1669
cloudy	clean	182	43.5	57.9311
cloudy	clean	182	44	57.6923
cloudy	clean	182	44.5	57.4507
cloudy	clean	182	45	57.2061
cloudy	clean	182	45.5	56.9586
cloudy	clean	182	46	56.7081
cloudy	clean	182	46.5	56.4548
cloudy	clean	182	47	56.1985
cloudy	clean	182	47.5	55.9392
cloudy	clean	182	48	55.677
cloudy	clean	182	48.5	55.4118
cloudy	clean	182	49	55.1437
cloudy	clean	182	49.5	54.8726
cloudy	clean	182	50	54.5985
cloudy	clean	182	50.5	54.3215
cloudy	clean	182	51	54.0414
cloudy	clean	182	51.5	53.7584
cloudy	clean	182	52	53.4723
cloudy	clean	182	52.5	53.1833
cloudy	clean	182	53	52.8912
cloudy	clean	182	53.5	52.5961
cloudy	clean	182	54	52.298
cloudy	clean	182	54.5	51.9968
cloudy	clean	182	55	51.6926
cloudy	clean	182	55.5	51.3854
cloudy	clean	182	56	51.0751
cloudy	clean	182	56.5	50.7618
cloudy	clean	182	57	50.4453
cloudy	clean	182	57.5	50.1259
cloudy	clean	182	58	49.8033
cloudy	clean	182	58.5	49.4777
cloudy	clean	182	59	49.149
cloudy	clean	182	59.5	48.8172
cloudy	clean	182	60	48.4823
cloudy	clean	182	60.5	48.1443
cloudy	clean	182	61	47.8032
cloudy	clean	182	61.5	47.459
cloudy	clean	182	62	47.1117
cloudy	clean	182	62.5	46.7613
cloudy	clean	182	63	46.4077
cloudy	clean	182	63.5	46.051
cloudy	clean	182	64	45.6912
cloudy	clean	182	64.5	45.3282
cloudy	clean	182	65	44.962
cloudy	clean	182	65.5	44.5926
cloudy	clean	182	66	44.22
cloudy	clean	182	66.5	43.8442
cloudy	clean	182	67	43.4651
cloudy	clean	182	67.5	43.0828
cloudy	clean	182	68	42.6971
cloudy	clean	182	68.5	42.308
cloudy	clean	182	69	41.9156
cloudy	clean	182	69.5	41.5198
cloudy	clean	182	70	41.1204
cloudy	clean	182	70.5	40.7175
cloudy	clean	182	71	40.3111
cloudy	clean	182	71.5	39.9009
cloudy	clean	182	72	39.487
cloudy	clean	182	72.5	39.0694
cloudy	clean	182	73	38.6478
cloudy	clean	182	73.5	38.2222
cloudy	clean	182	74	37.7926
cloudy	clean	182	74.5	37.3589
cloudy	clean	182	75	36.9208
cloudy	clean	182	75.5	36.4784
cloudy	clean	182	76	36.0315
cloudy	clean	182	76.5	35.58
cloudy	clean	182	77	35.1238
cloudy	clean	182	77.5	34.6628
cloudy	clean	182	78	34.1969
cloudy	clean	182	78.5	33.7259
cloudy	clean	182	79	33.2498
cloudy	clean	182	79.5	32.7684
cloudy	clean	182	80	32.2817
cloudy	clean	182	80.5	31.7896
cloudy	clean	182	81	31.2921
cloudy	clean	182	81.5	30.789
cloudy	clean	182	82	30.2806
cloudy	clean	182	82.5	29.7667
cloudy	clean	182	83	29.2475
cloudy	clean	182	83.5	28.7233
cloudy	clean	182	84	28.1942
cloudy	clean	182	84.5	27.6608
cloudy	clean	182	85	27.1235
cloudy	clean	182	85.5	26.5831
cloudy	clean	182	86	26.0406
cloudy	clean	182	86.5	25.4973
cloudy	clean	182	87	24.9544
cloudy	clean	182	87.5	24.4132
cloudy	clean	182	88	23.874
cloudy	clean	182	88.5	23.3331
cloudy	clean	182	89	22.7759
cloudy	clean	182	89.5	22.1612
cloudy	clean	182	90	21.4301
cloudy	clean	182.5	0	67.97
cloudy	clean	182.5	0.5	67.9778
cloudy	clean	182.5	1	67.9828
cloudy	clean	182.5	1.5	67.9848
cloudy	clean	182.5	2	67.984
cloudy	clean	182.5	2.5	67.9802
cloudy	clean	182.5	3	67.9736
cloudy	clean	182.5	3.5	67.9641
cloudy	clean	182.5	4	67.9517
cloudy	clean	182.5	4.5	67.9363
cloudy	clean	182.5	5	67.9181
cloudy	clean	182.5	5.5	67.897
cloudy	clean	182.5	6	67.873
cloudy	clean	182.5	6.5	67.846
cloudy	clean	182.5	7	67.8162
cloudy	clean	182.5	7.5	67.7834
cloudy	clean	182.5	8	67.7477
cloudy	clean	182.5	8.5	67.7092
cloudy	clean	182.5	9	67.6677
cloudy	clean	182.5	9.5	67.6233
cloudy	clean	182.5	10	67.5761
cloudy	clean	182.5	10.5	67.5259
cloudy	clean	182.5	11	67.4729
cloudy	clean	182.5	11.5	67.4169
cloudy	clean	182.5	12	67.3581
cloudy	clean	182.5	12.5	67.2965
cloudy	clean	182.5	13	67.2319
cloudy	clean	182.5	13.5	67.1645
cloudy	clean	182.5	14	67.0943
cloudy	clean	182.5	14.5	67.0212
cloudy	clean	182.5	15	66.9452
cloudy	clean	182.5	15.5	66.8665
cloudy	clean	182.5	16	66.7849
cloudy	clean	182.5	16.5	66.7004
cloudy	clean	182.5	17	66.6132
cloudy	clean	182.5	17.5	66.5232
cloudy	clean	182.5	18	66.4303
cloudy	clean	182.5	18.5	66.3347
cloudy	clean	182.5	19	66.2363
cloudy	clean	182.5	19.5	66.135
cloudy	clean	182.5	20	66.0311
cloudy	clean	182.5	20.5	65.9243
cloudy	clean	182.5	21	65.8148
cloudy	clean	182.5	21.5	65.7025
cloudy	clean	182.5	22	65.5874
cloudy	clean	182.5	22.5	65.4696
cloudy	clean	182.5	23	65.349
cloudy	clean	182.5	23.5	65.2257
cloudy	clean	182.5	24	65.0997
cloudy	clean	182.5	24.5	64.9708
cloudy	clean	182.5	25	64.8393
cloudy	clean	182.5	25.5	64.705
cloudy	clean	182.5	26	64.5679
cloudy	clean	182.5	26.5	64.4281
cloudy	clean	182.5	27	64.2855
cloudy	clean	182.5	27.5	64.1402
cloudy	clean	182.5	28	63.9921
cloudy	clean	182.5	28.5	63.8412
cloudy	clean	182.5	29	63.6876
cloudy	clean	182.5	29.5	63.5312
cloudy	clean	182.5	30	63.3721
cloudy	clean	182.5	30.5	63.2101
cloudy	clean	182.5	31	63.0454
cloudy	clean	182.5	31.5	62.8779
cloudy	clean	182.5	32	62.7076
cloudy	clean	182.5	32.5	62.5344
cloudy	clean	182.5	33	62.3585
cloudy	clean	182.5	33.5	62.1798
cloudy	clean	182.5	34	61.9982
cloudy	clean	182.5	34.5	61.8138
cloudy	clean	182.5	35	61.6266
cloudy	clean	182.5	35.5	61.4365
cloudy	clean	182.5	36	61.2436
cloudy	clean	182.5	36.5	61.0479
cloudy	clean	182.5	37	60.8492
cloudy	clean	182.5	37.5	60.6477
cloudy	clean	182.5	38	60.4434
cloudy	clean	182.5	38.5	60.2362
cloudy	clean	182.5	39	60.0261
cloudy	clean	182.5	39.5	59.8131
cloudy	clean	182.5	40	59.5972
cloudy	clean	182.5	40.5	59.3784
cloudy	clean	182.5	41	59.1567
cloudy	clean	182.5	41.5	58.9321
cloudy	clean	182.5	42	58.7046
cloudy	clean	182.5	42.5	58.4742
cloudy	clean	182.5	43	58.2409
cloudy	clean	182.5	43.5	58.0046
cloudy	clean	182.5	44	57.7655
cloudy	clean	182.5	44.5	57.5233
cloudy	clean	182.5	45	57.2783
cloudy	clean	182.5	45.5	57.0303
cloudy	clean	182.5	46	56.7794
cloudy	clean	182.5	46.5	56.5255
cloudy	clean	182.5	47	56.2686
cloudy	clean	182.5	47.5	56.0088
cloudy	clean	182.5	48	55.7461
cloudy	clean	182.5	48.5	55.4803
cloudy	clean	182.5	49	55.2116
cloudy	clean	182.5	49.5	54.9399
cloudy	clean	182.5	50	54.6652
cloudy	clean	182.5	50.5	54.3875
cloudy	clean	182.5	51	54.1068
cloudy	clean	182.5	51.5	53.8231
cloudy	clean	182.5	52	53.5364
cloudy	clean	182.5	52.5	53.2467
cloudy	clean	182.5	53	52.9539
cloudy	clean	182.5	53.5	52.6582
cloudy	clean	182.5	54	52.3593
cloudy	clean	182.5	54.5	52.0575
cloudy	clean	182.5	55	51.7526
cloudy	clean	182.5	55.5	51.4446
cloudy	clean	182.5	56	51.1336
cloudy	clean	182.5	56.5	50.8195
cloudy	clean	182.5	57	50.5024
cloudy	clean	182.5	57.5	50.1822
cloudy	clean	182.5	58	49.8589
cloudy	clean	182.5	58.5	49.5325
cloudy	clean	182.5	59	49.203
cloudy	clean	182.5	59.5	48.8705
cloudy	clean	182.5	60	48.5348
cloudy	clean	182.5	60.5	48.1961
cloudy	clean	182.5	61	47.8542
cloudy	clean	182.5	61.5	47.5093
cloudy	clean	182.5	62	47.1612
cloudy	clean	182.5	62.5	46.81
cloudy	clean	182.5	63	46.4557
cloudy	clean	182.5	63.5	46.0983
cloudy	clean	182.5	64	45.7376
cloudy	clean	182.5	64.5	45.3739
cloudy	clean	182.5	65	45.0069
cloudy	clean	182.5	65.5	44.6368
cloudy	clean	182.5	66	44.2635
cloudy	clean	182.5	66.5	43.8869
cloudy	clean	182.5	67	43.5071
cloudy	clean	182.5	67.5	43.1239
cloudy	clean	182.5	68	42.7375
cloudy	clean	182.5	68.5	42.3477
cloudy	clean	182.5	69	41.9546
cloudy	clean	182.5	69.5	41.558
cloudy	clean	182.5	70	41.1579
cloudy	clean	182.5	70.5	40.7543
cloudy	clean	182.5	71	40.3471
cloudy	clean	182.5	71.5	39.9362
cloudy	clean	182.5	72	39.5216
cloudy	clean	182.5	72.5	39.1032
cloudy	clean	182.5	73	38.6809
cloudy	clean	182.5	73.5	38.2546
cloudy	clean	182.5	74	37.8243
cloudy	clean	182.5	74.5	37.3898
cloudy	clean	182.5	75	36.951
cloudy	clean	182.5	75.5	36.5079
cloudy	clean	182.5	76	36.0603
cloudy	clean	182.5	76.5	35.6081
cloudy	clean	182.5	77	35.1512
cloudy	clean	182.5	77.5	34.6894
cloudy	clean	182.5	78	34.2228
cloudy	clean	182.5	78.5	33.7511
cloudy	clean	182.5	79	33.2742
cloudy	clean	182.5	79.5	32.7921
cloudy	clean	182.5	80	32.3047
cloudy	clean	182.5	80.5	31.8119
cloudy	clean	182.5	81	31.3136
cloudy	clean	182.5	81.5	30.8098
cloudy	clean	182.5	82	30.3006
cloudy	clean	182.5	82.5	29.786
cloudy	clean	182.5	83	29.266
cloudy	clean	182.5	83.5	28.741
cloudy	clean	182.5	84	28.2111
cloudy	clean	182.5	84.5	27.6769
cloudy	clean	182.5	85	27.1388
cloudy	clean	182.5	85.5	26.5975
cloudy	clean	182.5	86	26.0542
cloudy	clean	182.5	86.5	25.5099
cloudy	clean	182.5	87	24.9661
cloudy	clean	182.5	87.5	24.4239
cloudy	clean	182.5	88	23.8837
cloudy	clean	182.5	88.5	23.3418
cloudy	clean	182.5	89	22.7837
cloudy	clean	182.5	89.5	22.1684
cloudy	clean	182.5	90	21.4369
cloudy	clean	183	0	67.97
cloudy	clean	183	0.5	67.9797
cloudy	clean	183	1	67.9864
cloudy	clean	183	1.5	67.9903
cloudy	clean	183	2	67.9913
cloudy	clean	183	2.5	67.9895
cloudy	clean	183	3	67.9847
cloudy	clean	183	3.5	67.977
cloudy	clean	183	4	67.9664
cloudy	clean	183	4.5	67.9529
cloudy	clean	183	5	67.9365
cloudy	clean	183	5.5	67.9171
cloudy	clean	183	6	67.8949
cloudy	clean	183	6.5	67.8697
cloudy	clean	183	7	67.8416
cloudy	clean	183	7.5	67.8106
cloudy	clean	183	8	67.7766
cloudy	clean	183	8.5	67.7398
cloudy	clean	183	9	67.7
cloudy	clean	183	9.5	67.6573
cloudy	clean	183	10	67.6117
cloudy	clean	183	10.5	67.5631
cloudy	clean	183	11	67.5117
cloudy	clean	183	11.5	67.4573
cloudy	clean	183	12	67.4001
cloudy	clean	183	12.5	67.3399
cloudy	clean	183	13	67.2769
cloudy	clean	183	13.5	67.211
cloudy	clean	183	14	67.1421
cloudy	clean	183	14.5	67.0705
cloudy	clean	183	15	66.9959
cloudy	clean	183	15.5	66.9185
cloudy	clean	183	16	66.8382
cloudy	clean	183	16.5	66.7551
cloudy	clean	183	17	66.6691
cloudy	clean	183	17.5	66.5803
cloudy	clean	183	18	66.4886
cloudy	clean	183	18.5	66.3941
cloudy	clean	183	19	66.2968
cloudy	clean	183	19.5	66.1967
cloudy	clean	183	20	66.0937
cloudy	clean	183	20.5	65.988
cloudy	clean	183	21	65.8794
cloudy	clean	183	21.5	65.7681
cloudy	clean	183	22	65.654
cloudy	clean	183	22.5	65.537
cloudy	clean	183	23	65.4173
cloudy	clean	183	23.5	65.2948
cloudy	clean	183	24	65.1695
cloudy	clean	183	24.5	65.0414
cloudy	clean	183	25	64.9105
cloudy	clean	183	25.5	64.7768
cloudy	clean	183	26	64.6404
cloudy	clean	183	26.5	64.5012
cloudy	clean	183	27	64.3591
cloudy	clean	183	27.5	64.2143
cloudy	clean	183	28	64.0667
cloudy	clean	183	28.5	63.9163
cloudy	clean	183	29	63.7631
cloudy	clean	183	29.5	63.6071
cloudy	clean	183	30	63.4482
cloudy	clean	183	30.5	63.2866
cloudy	clean	183	31	63.1221
cloudy	clean	183	31.5	62.9549
cloudy	clean	183	32	62.7847
cloudy	clean	183	32.5	62.6118
cloudy	clean	183	33	62.436
cloudy	clean	183	33.5	62.2574
cloudy	clean	183	34	62.0759
cloudy	clean	183	34.5	61.8915
cloudy	clean	183	35	61.7043
cloudy	clean	183	35.5	61.5143
cloudy	clean	183	36	61.3213
cloudy	clean	183	36.5	61.1255
cloudy	clean	183	37	60.9267
cloudy	clean	183	37.5	60.7251
cloudy	clean	183	38	60.5206
cloudy	clean	183	38.5	60.3132
cloudy	clean	183	39	60.1029
cloudy	clean	183	39.5	59.8897
cloudy	clean	183	40	59.6735
cloudy	clean	183	40.5	59.4544
cloudy	clean	183	41	59.2325
cloudy	clean	183	41.5	59.0075
cloudy	clean	183	42	58.7797
cloudy	clean	183	42.5	58.5489
cloudy	clean	183	43	58.3152
cloudy	clean	183	43.5	58.0785
cloudy	clean	183	44	57.8389
cloudy	clean	183	44.5	57.5964
cloudy	clean	183	45	57.3508
cloudy	clean	183	45.5	57.1024
cloudy	clean	183	46	56.8509
cloudy	clean	183	46.5	56.5965
cloudy	clean	183	47	56.3391
cloudy	clean	183	47.5	56.0788
cloudy	clean	183	48	55.8154
cloudy	clean	183	48.5	55.5491
cloudy	clean	183	49	55.2798
cloudy	clean	183	49.5	55.0075
cloudy	clean	183	50	54.7321
cloudy	clean	183	50.5	54.4538
cloudy	clean	183	51	54.1725
cloudy	clean	183	51.5	53.8881
cloudy	clean	183	52	53.6008
cloudy	clean	183	52.5	53.3104
cloudy	clean	183	53	53.0169
cloudy	clean	183	53.5	52.7205
cloudy	clean	183	54	52.4209
cloudy	clean	183	54.5	52.1184
cloudy	clean	183	55	51.8127
cloudy	clean	183	55.5	51.5041
cloudy	clean	183	56	51.1923
cloudy	clean	183	56.5	50.8775
cloudy	clean	183	57	50.5596
cloudy	clean	183	57.5	50.2387
cloudy	clean	183	58	49.9146
cloudy	clean	183	58.5	49.5875
cloudy	clean	183	59	49.2573
cloudy	clean	183	59.5	48.924
cloudy	clean	183	60	48.5876
cloudy	clean	183	60.5	48.2481
cloudy	clean	183	61	47.9055
cloudy	clean	183	61.5	47.5598
cloudy	clean	183	62	47.2109
cloudy	clean	183	62.5	46.859
cloudy	clean	183	63	46.5039
cloudy	clean	183	63.5	46.1457
cloudy	clean	183	64	45.7843
cloudy	clean	183	64.5	45.4198
cloudy	clean	183	65	45.0521
cloudy	clean	183	65.5	44.6812
cloudy	clean	183	66	44.3071
cloudy	clean	183	66.5	43.9297
cloudy	clean	183	67	43.5491
cloudy	clean	183	67.5	43.1653
cloudy	clean	183	68	42.7781
cloudy	clean	183	68.5	42.3876
cloudy	clean	183	69	41.9937
cloudy	clean	183	69.5	41.5963
cloudy	clean	183	70	41.1955
cloudy	clean	183	70.5	40.7911
cloudy	clean	183	71	40.3832
cloudy	clean	183	71.5	39.9716
cloudy	clean	183	72	39.5562
cloudy	clean	183	72.5	39.1371
cloudy	clean	183	73	38.7141
cloudy	clean	183	73.5	38.2871
cloudy	clean	183	74	37.856
cloudy	clean	183	74.5	37.4208
cloudy	clean	183	75	36.9813
cloudy	clean	183	75.5	36.5375
cloudy	clean	183	76	36.0891
cloudy	clean	183	76.5	35.6362
cloudy	clean	183	77	35.1786
cloudy	clean	183	77.5	34.7161
cloudy	clean	183	78	34.2488
cloudy	clean	183	78.5	33.7763
cloudy	clean	183	79	33.2988
cloudy	clean	183	79.5	32.8159
cloudy	clean	183	80	32.3278
cloudy	clean	183	80.5	31.8342
cloudy	clean	183	81	31.3352
cloudy	clean	183	81.5	30.8307
cloudy	clean	183	82	30.3207
cloudy	clean	183	82.5	29.8053
cloudy	clean	183	83	29.2846
cloudy	clean	183	83.5	28.7588
cloudy	clean	183	84	28.2281
cloudy	clean	183	84.5	27.693
cloudy	clean	183	85	27.1541
cloudy	clean	183	85.5	26.612
cloudy	clean	183	86	26.0678
cloudy	clean	183	86.5	25.5226
cloudy	clean	183	87	24.9778
cloudy	clean	183	87.5	24.4347
cloudy	clean	183	88	23.8934
cloudy	clean	183	88.5	23.3506
cloudy	clean	183	89	22.7915
cloudy	clean	183	89.5	22.1755
cloudy	clean	183	90	21.4437
cloudy	clean	183.5	0	67.97
cloudy	clean	183.5	0.5	67.9815
cloudy	clean	183.5	1	67.9901
cloudy	clean	183.5	1.5	67.9959
cloudy	clean	183.5	2	67.9987
cloudy	clean	183.5	2.5	67.9987
cloudy	clean	183.5	3	67.9957
cloudy	clean	183.5	3.5	67.9899
cloudy	clean	183.5	4	67.9811
cloudy	clean	183.5	4.5	67.9694
cloudy	clean	183.5	5	67.9548
cloudy	clean	183.5	5.5	67.9373
cloudy	clean	183.5	6	67.9168
cloudy	clean	183.5	6.5	67.8934
cloudy	clean	183.5	7	67.8671
cloudy	clean	183.5	7.5	67.8378
cloudy	clean	183.5	8	67.8056
cloudy	clean	183.5	8.5	67.7704
cloudy	clean	183.5	9	67.7323
cloudy	clean	183.5	9.5	67.6913
cloudy	clean	183.5	10	67.6473
cloudy	clean	183.5	10.5	67.6004
cloudy	clean	183.5	11	67.5506
cloudy	clean	183.5	11.5	67.4978
cloudy	clean	183.5	12	67.4421
cloudy	clean	183.5	12.5	67.3835
cloudy	clean	183.5	13	67.3219
cloudy	clean	183.5	13.5	67.2575
cloudy	clean	183.5	14	67.1901
cloudy	clean	183.5	14.5	67.1198
cloudy	clean	183.5	15	67.0467
cloudy	clean	183.5	15.5	66.9706
cloudy	clean	183.5	16	66.8917
cloudy	clean	183.5	16.5	66.8098
cloudy	clean	183.5	17	66.7251
cloudy	clean	183.5	17.5	66.6375
cloudy	clean	183.5	18	66.547
cloudy	clean	183.5	18.5	66.4537
cloudy	clean	183.5	19	66.3575
cloudy	clean	183.5	19.5	66.2585
cloudy	clean	183.5	20	66.1566
cloudy	clean	183.5	20.5	66.0519
cloudy	clean	183.5	21	65.9443
cloudy	clean	183.5	21.5	65.834
cloudy	clean	183.5	22	65.7207
cloudy	clean	183.5	22.5	65.6047
cloudy	clean	183.5	23	65.4858
cloudy	clean	183.5	23.5	65.3641
cloudy	clean	183.5	24	65.2395
cloudy	clean	183.5	24.5	65.1122
cloudy	clean	183.5	25	64.982
cloudy	clean	183.5	25.5	64.849
cloudy	clean	183.5	26	64.7132
cloudy	clean	183.5	26.5	64.5745
cloudy	clean	183.5	27	64.4331
cloudy	clean	183.5	27.5	64.2888
cloudy	clean	183.5	28	64.1416
cloudy	clean	183.5	28.5	63.9917
cloudy	clean	183.5	29	63.8389
cloudy	clean	183.5	29.5	63.6832
cloudy	clean	183.5	30	63.5247
cloudy	clean	183.5	30.5	63.3634
cloudy	clean	183.5	31	63.1992
cloudy	clean	183.5	31.5	63.0322
cloudy	clean	183.5	32	62.8623
cloudy	clean	183.5	32.5	62.6895
cloudy	clean	183.5	33	62.5138
cloudy	clean	183.5	33.5	62.3353
cloudy	clean	183.5	34	62.1539
cloudy	clean	183.5	34.5	61.9696
cloudy	clean	183.5	35	61.7824
cloudy	clean	183.5	35.5	61.5923
cloudy	clean	183.5	36	61.3993
cloudy	clean	183.5	36.5	61.2034
cloudy	clean	183.5	37	61.0046
cloudy	clean	183.5	37.5	60.8028
cloudy	clean	183.5	38	60.5982
cloudy	clean	183.5	38.5	60.3906
cloudy	clean	183.5	39	60.1801
cloudy	clean	183.5	39.5	59.9666
cloudy	clean	183.5	40	59.7502
cloudy	clean	183.5	40.5	59.5308
cloudy	clean	183.5	41	59.3085
cloudy	clean	183.5	41.5	59.0833
cloudy	clean	183.5	42	58.8551
cloudy	clean	183.5	42.5	58.6239
cloudy	clean	183.5	43	58.3898
cloudy	clean	183.5	43.5	58.1528
cloudy	clean	183.5	44	57.9127
cloudy	clean	183.5	44.5	57.6697
cloudy	clean	183.5	45	57.4237
cloudy	clean	183.5	45.5	57.1747
cloudy	clean	183.5	46	56.9228
cloudy	clean	183.5	46.5	56.6678
cloudy	clean	183.5	47	56.4099
cloudy	clean	183.5	47.5	56.149
cloudy	clean	183.5	48	55.8851
cloudy	clean	183.5	48.5	55.6182
cloudy	clean	183.5	49	55.3483
cloudy	clean	183.5	49.5	55.0753
cloudy	clean	183.5	50	54.7994
cloudy	clean	183.5	50.5	54.5204
cloudy	clean	183.5	51	54.2384
cloudy	clean	183.5	51.5	53.9534
cloudy	clean	183.5	52	53.6654
cloudy	clean	183.5	52.5	53.3743
cloudy	clean	183.5	53	53.0802
cloudy	clean	183.5	53.5	52.783
cloudy	clean	183.5	54	52.4828
cloudy	clean	183.5	54.5	52.1795
cloudy	clean	183.5	55	51.8732
cloudy	clean	183.5	55.5	51.5638
cloudy	clean	183.5	56	51.2513
cloudy	clean	183.5	56.5	50.9357
cloudy	clean	183.5	57	50.6171
cloudy	clean	183.5	57.5	50.2954
cloudy	clean	183.5	58	49.9706
cloudy	clean	183.5	58.5	49.6427
cloudy	clean	183.5	59	49.3117
cloudy	clean	183.5	59.5	48.9777
cloudy	clean	183.5	60	48.6405
cloudy	clean	183.5	60.5	48.3003
cloudy	clean	183.5	61	47.9569
cloudy	clean	183.5	61.5	47.6104
cloudy	clean	183.5	62	47.2608
cloudy	clean	183.5	62.5	46.9081
cloudy	clean	183.5	63	46.5522
cloudy	clean	183.5	63.5	46.1932
cloudy	clean	183.5	64	45.8311
cloudy	clean	183.5	64.5	45.4658
cloudy	clean	183.5	65	45.0973
cloudy	clean	183.5	65.5	44.7257
cloudy	clean	183.5	66	44.3508
cloudy	clean	183.5	66.5	43.9727
cloudy	clean	183.5	67	43.5914
cloudy	clean	183.5	67.5	43.2067
cloudy	clean	183.5	68	42.8188
cloudy	clean	183.5	68.5	42.4275
cloudy	clean	183.5	69	42.0329
cloudy	clean	183.5	69.5	41.6348
cloudy	clean	183.5	70	41.2332
cloudy	clean	183.5	70.5	40.8281
cloudy	clean	183.5	71	40.4194
cloudy	clean	183.5	71.5	40.0071
cloudy	clean	183.5	72	39.591
cloudy	clean	183.5	72.5	39.1711
cloudy	clean	183.5	73	38.7474
cloudy	clean	183.5	73.5	38.3196
cloudy	clean	183.5	74	37.8878
cloudy	clean	183.5	74.5	37.4519
cloudy	clean	183.5	75	37.0117
cloudy	clean	183.5	75.5	36.5671
cloudy	clean	183.5	76	36.1181
cloudy	clean	183.5	76.5	35.6644
cloudy	clean	183.5	77	35.2061
cloudy	clean	183.5	77.5	34.7429
cloudy	clean	183.5	78	34.2748
cloudy	clean	183.5	78.5	33.8017
cloudy	clean	183.5	79	33.3234
cloudy	clean	183.5	79.5	32.8398
cloudy	clean	183.5	80	32.3509
cloudy	clean	183.5	80.5	31.8566
cloudy	clean	183.5	81	31.3568
cloudy	clean	183.5	81.5	30.8516
cloudy	clean	183.5	82	30.3408
cloudy	clean	183.5	82.5	29.8247
cloudy	clean	183.5	83	29.3032
cloudy	clean	183.5	83.5	28.7766
cloudy	clean	183.5	84	28.2451
cloudy	clean	183.5	84.5	27.7092
cloudy	clean	183.5	85	27.1695
cloudy	clean	183.5	85.5	26.6265
cloudy	clean	183.5	86	26.0814
cloudy	clean	183.5	86.5	25.5353
cloudy	clean	183.5	87	24.9895
cloudy	clean	183.5	87.5	24.4454
cloudy	clean	183.5	88	23.9032
cloudy	clean	183.5	88.5	23.3593
cloudy	clean	183.5	89	22.7994
cloudy	clean	183.5	89.5	22.1827
cloudy	clean	183.5	90	21.4506
cloudy	clean	184	0	67.97
cloudy	clean	184	0.5	67.9834
cloudy	clean	184	1	67.9938
cloudy	clean	184	1.5	68.0014
cloudy	clean	184	2	68.0061
cloudy	clean	184	2.5	68.0079
cloudy	clean	184	3	68.0068
cloudy	clean	184	3.5	68.0028
cloudy	clean	184	4	67.9958
cloudy	clean	184	4.5	67.986
cloudy	clean	184	5	67.9732
cloudy	clean	184	5.5	67.9574
cloudy	clean	184	6	67.9387
cloudy	clean	184	6.5	67.9171
cloudy	clean	184	7	67.8925
cloudy	clean	184	7.5	67.865
cloudy	clean	184	8	67.8345
cloudy	clean	184	8.5	67.8011
cloudy	clean	184	9	67.7647
cloudy	clean	184	9.5	67.7253
cloudy	clean	184	10	67.683
cloudy	clean	184	10.5	67.6377
cloudy	clean	184	11	67.5895
cloudy	clean	184	11.5	67.5383
cloudy	clean	184	12	67.4842
cloudy	clean	184	12.5	67.4271
cloudy	clean	184	13	67.3671
cloudy	clean	184	13.5	67.3041
cloudy	clean	184	14	67.2382
cloudy	clean	184	14.5	67.1694
cloudy	clean	184	15	67.0976
cloudy	clean	184	15.5	67.0229
cloudy	clean	184	16	66.9453
cloudy	clean	184	16.5	66.8647
cloudy	clean	184	17	66.7813
cloudy	clean	184	17.5	66.6949
cloudy	clean	184	18	66.6057
cloudy	clean	184	18.5	66.5135
cloudy	clean	184	19	66.4185
cloudy	clean	184	19.5	66.3205
cloudy	clean	184	20	66.2197
cloudy	clean	184	20.5	66.116
cloudy	clean	184	21	66.0095
cloudy	clean	184	21.5	65.9
cloudy	clean	184	22	65.7877
cloudy	clean	184	22.5	65.6725
cloudy	clean	184	23	65.5545
cloudy	clean	184	23.5	65.4336
cloudy	clean	184	24	65.3099
cloudy	clean	184	24.5	65.1832
cloudy	clean	184	25	65.0538
cloudy	clean	184	25.5	64.9214
cloudy	clean	184	26	64.7862
cloudy	clean	184	26.5	64.6482
cloudy	clean	184	27	64.5073
cloudy	clean	184	27.5	64.3635
cloudy	clean	184	28	64.2169
cloudy	clean	184	28.5	64.0673
cloudy	clean	184	29	63.915
cloudy	clean	184	29.5	63.7597
cloudy	clean	184	30	63.6016
cloudy	clean	184	30.5	63.4405
cloudy	clean	184	31	63.2766
cloudy	clean	184	31.5	63.1098
cloudy	clean	184	32	62.9401
cloudy	clean	184	32.5	62.7675
cloudy	clean	184	33	62.592
cloudy	clean	184	33.5	62.4136
cloudy	clean	184	34	62.2322
cloudy	clean	184	34.5	62.048
cloudy	clean	184	35	61.8608
cloudy	clean	184	35.5	61.6707
cloudy	clean	184	36	61.4777
cloudy	clean	184	36.5	61.2817
cloudy	clean	184	37	61.0828
cloudy	clean	184	37.5	60.8809
cloudy	clean	184	38	60.6761
cloudy	clean	184	38.5	60.4683
cloudy	clean	184	39	60.2576
cloudy	clean	184	39.5	60.0439
cloudy	clean	184	40	59.8272
cloudy	clean	184	40.5	59.6076
cloudy	clean	184	41	59.385
cloudy	clean	184	41.5	59.1594
cloudy	clean	184	42	58.9308
cloudy	clean	184	42.5	58.6993
cloudy	clean	184	43	58.4648
cloudy	clean	184	43.5	58.2273
cloudy	clean	184	44	57.9868
cloudy	clean	184	44.5	57.7433
cloudy	clean	184	45	57.4969
cloudy	clean	184	45.5	57.2474
cloudy	clean	184	46	56.9949
cloudy	clean	184	46.5	56.7395
cloudy	clean	184	47	56.481
cloudy	clean	184	47.5	56.2195
cloudy	clean	184	48	55.955
cloudy	clean	184	48.5	55.6875
cloudy	clean	184	49	55.417
cloudy	clean	184	49.5	55.1435
cloudy	clean	184	50	54.8669
cloudy	clean	184	50.5	54.5873
cloudy	clean	184	51	54.3047
cloudy	clean	184	51.5	54.019
cloudy	clean	184	52	53.7303
cloudy	clean	184	52.5	53.4385
cloudy	clean	184	53	53.1437
cloudy	clean	184	53.5	52.8458
cloudy	clean	184	54	52.5449
cloudy	clean	184	54.5	52.2409
cloudy	clean	184	55	51.9338
cloudy	clean	184	55.5	51.6237
cloudy	clean	184	56	51.3105
cloudy	clean	184	56.5	50.9942
cloudy	clean	184	57	50.6748
cloudy	clean	184	57.5	50.3523
cloudy	clean	184	58	50.0268
cloudy	clean	184	58.5	49.6981
cloudy	clean	184	59	49.3664
cloudy	clean	184	59.5	49.0316
cloudy	clean	184	60	48.6937
cloudy	clean	184	60.5	48.3526
cloudy	clean	184	61	48.0085
cloudy	clean	184	61.5	47.6612
cloudy	clean	184	62	47.3109
cloudy	clean	184	62.5	46.9574
cloudy	clean	184	63	46.6007
cloudy	clean	184	63.5	46.241
cloudy	clean	184	64	45.8781
cloudy	clean	184	64.5	45.512
cloudy	clean	184	65	45.1428
cloudy	clean	184	65.5	44.7703
cloudy	clean	184	66	44.3947
cloudy	clean	184	66.5	44.0158
cloudy	clean	184	67	43.6337
cloudy	clean	184	67.5	43.2483
cloudy	clean	184	68	42.8597
cloudy	clean	184	68.5	42.4676
cloudy	clean	184	69	42.0722
cloudy	clean	184	69.5	41.6734
cloudy	clean	184	70	41.271
cloudy	clean	184	70.5	40.8652
cloudy	clean	184	71	40.4558
cloudy	clean	184	71.5	40.0427
cloudy	clean	184	72	39.6258
cloudy	clean	184	72.5	39.2052
cloudy	clean	184	73	38.7807
cloudy	clean	184	73.5	38.3523
cloudy	clean	184	74	37.9198
cloudy	clean	184	74.5	37.4831
cloudy	clean	184	75	37.0421
cloudy	clean	184	75.5	36.5968
cloudy	clean	184	76	36.1471
cloudy	clean	184	76.5	35.6927
cloudy	clean	184	77	35.2336
cloudy	clean	184	77.5	34.7697
cloudy	clean	184	78	34.3009
cloudy	clean	184	78.5	33.827
cloudy	clean	184	79	33.348
cloudy	clean	184	79.5	32.8637
cloudy	clean	184	80	32.3741
cloudy	clean	184	80.5	31.8791
cloudy	clean	184	81	31.3786
cloudy	clean	184	81.5	30.8725
cloudy	clean	184	82	30.361
cloudy	clean	184	82.5	29.8441
cloudy	clean	184	83	29.3219
cloudy	clean	184	83.5	28.7945
cloudy	clean	184	84	28.2622
cloudy	clean	184	84.5	27.7255
cloudy	clean	184	85	27.1849
cloudy	clean	184	85.5	26.6411
cloudy	clean	184	86	26.095
cloudy	clean	184	86.5	25.548
cloudy	clean	184	87	25.0013
cloudy	clean	184	87.5	24.4562
cloudy	clean	184	88	23.913
cloudy	clean	184	88.5	23.3681
cloudy	clean	184	89	22.8073
cloudy	clean	184	89.5	22.1899
cloudy	clean	184	90	21.4574
cloudy	clean	184.5	0	67.97
cloudy	clean	184.5	0.5	67.9852
cloudy	clean	184.5	1	67.9975
cloudy	clean	184.5	1.5	68.0069
cloudy	clean	184.5	2	68.0135
cloudy	clean	184.5	2.5	68.0171
cloudy	clean	184.5	3	68.0179
cloudy	clean	184.5	3.5	68.0157
cloudy	clean	184.5	4	68.0106
cloudy	clean	184.5	4.5	68.0025
cloudy	clean	184.5	5	67.9915
cloudy	clean	184.5	5.5	67.9776
cloudy	clean	184.5	6	67.9607
cloudy	clean	184.5	6.5	67.9409
cloudy	clean	184.5	7	67.918
cloudy	clean	184.5	7.5	67.8923
cloudy	clean	184.5	8	67.8635
cloudy	clean	184.5	8.5	67.8318
cloudy	clean	184.5	9	67.7971
cloudy	clean	184.5	9.5	67.7594
cloudy	clean	184.5	10	67.7188
cloudy	clean	184.5	10.5	67.6751
cloudy	clean	184.5	11	67.6285
cloudy	clean	184.5	11.5	67.5789
cloudy	clean	184.5	12	67.5264
cloudy	clean	184.5	12.5	67.4708
cloudy	clean	184.5	13	67.4123
cloudy	clean	184.5	13.5	67.3508
cloudy	clean	184.5	14	67.2864
cloudy	clean	184.5	14.5	67.219
cloudy	clean	184.5	15	67.1486
cloudy	clean	184.5	15.5	67.0753
cloudy	clean	184.5	16	66.999
cloudy	clean	184.5	16.5	66.9198
cloudy	clean	184.5	17	66.8376
cloudy	clean	184.5	17.5	66.7525
cloudy	clean	184.5	18	66.6644
cloudy	clean	184.5	18.5	66.5735
cloudy	clean	184.5	19	66.4796
cloudy	clean	184.5	19.5	66.3827
cloudy	clean	184.5	20	66.283
cloudy	clean	184.5	20.5	66.1803
cloudy	clean	184.5	21	66.0748
cloudy	clean	184.5	21.5	65.9663
cloudy	clean	184.5	22	65.8549
cloudy	clean	184.5	22.5	65.7407
cloudy	clean	184.5	23	65.6235
cloudy	clean	184.5	23.5	65.5034
cloudy	clean	184.5	24	65.3804
cloudy	clean	184.5	24.5	65.2546
cloudy	clean	184.5	25	65.1258
cloudy	clean	184.5	25.5	64.9941
cloudy	clean	184.5	26	64.8596
cloudy	clean	184.5	26.5	64.7221
cloudy	clean	184.5	27	64.5818
cloudy	clean	184.5	27.5	64.4385
cloudy	clean	184.5	28	64.2924
cloudy	clean	184.5	28.5	64.1433
cloudy	clean	184.5	29	63.9913
cloudy	clean	184.5	29.5	63.8365
cloudy	clean	184.5	30	63.6787
cloudy	clean	184.5	30.5	63.518
cloudy	clean	184.5	31	63.3543
cloudy	clean	184.5	31.5	63.1878
cloudy	clean	184.5	32	63.0183
cloudy	clean	184.5	32.5	62.8458
cloudy	clean	184.5	33	62.6705
cloudy	clean	184.5	33.5	62.4922
cloudy	clean	184.5	34	62.3109
cloudy	clean	184.5	34.5	62.1267
cloudy	clean	184.5	35	61.9396
cloudy	clean	184.5	35.5	61.7495
cloudy	clean	184.5	36	61.5564
cloudy	clean	184.5	36.5	61.3603
cloudy	clean	184.5	37	61.1613
cloudy	clean	184.5	37.5	60.9593
cloudy	clean	184.5	38	60.7543
cloudy	clean	184.5	38.5	60.5464
cloudy	clean	184.5	39	60.3354
cloudy	clean	184.5	39.5	60.1215
cloudy	clean	184.5	40	59.9045
cloudy	clean	184.5	40.5	59.6846
cloudy	clean	184.5	41	59.4617
cloudy	clean	184.5	41.5	59.2358
cloudy	clean	184.5	42	59.0069
cloudy	clean	184.5	42.5	58.775
cloudy	clean	184.5	43	58.5401
cloudy	clean	184.5	43.5	58.3022
cloudy	clean	184.5	44	58.0612
cloudy	clean	184.5	44.5	57.8173
cloudy	clean	184.5	45	57.5703
cloudy	clean	184.5	45.5	57.3204
cloudy	clean	184.5	46	57.0674
cloudy	clean	184.5	46.5	56.8114
cloudy	clean	184.5	47	56.5524
cloudy	clean	184.5	47.5	56.2903
cloudy	clean	184.5	48	56.0253
cloudy	clean	184.5	48.5	55.7572
cloudy	clean	184.5	49	55.486
cloudy	clean	184.5	49.5	55.2119
cloudy	clean	184.5	50	54.9347
cloudy	clean	184.5	50.5	54.6544
cloudy	clean	184.5	51	54.3711
cloudy	clean	184.5	51.5	54.0848
cloudy	clean	184.5	52	53.7954
cloudy	clean	184.5	52.5	53.5029
cloudy	clean	184.5	53	53.2074
cloudy	clean	184.5	53.5	52.9088
cloudy	clean	184.5	54	52.6072
cloudy	clean	184.5	54.5	52.3025
cloudy	clean	184.5	55	51.9947
cloudy	clean	184.5	55.5	51.6838
cloudy	clean	184.5	56	51.3699
cloudy	clean	184.5	56.5	51.0528
cloudy	clean	184.5	57	50.7327
cloudy	clean	184.5	57.5	50.4095
cloudy	clean	184.5	58	50.0832
cloudy	clean	184.5	58.5	49.7538
cloudy	clean	184.5	59	49.4213
cloudy	clean	184.5	59.5	49.0857
cloudy	clean	184.5	60	48.747
cloudy	clean	184.5	60.5	48.4052
cloudy	clean	184.5	61	48.0603
cloudy	clean	184.5	61.5	47.7122
cloudy	clean	184.5	62	47.3611
cloudy	clean	184.5	62.5	47.0068
cloudy	clean	184.5	63	46.6494
cloudy	clean	184.5	63.5	46.2889
cloudy	clean	184.5	64	45.9252
cloudy	clean	184.5	64.5	45.5583
cloudy	clean	184.5	65	45.1883
cloudy	clean	184.5	65.5	44.8151
cloudy	clean	184.5	66	44.4387
cloudy	clean	184.5	66.5	44.0591
cloudy	clean	184.5	67	43.6762
cloudy	clean	184.5	67.5	43.2901
cloudy	clean	184.5	68	42.9006
cloudy	clean	184.5	68.5	42.5078
cloudy	clean	184.5	69	42.1116
cloudy	clean	184.5	69.5	41.712
cloudy	clean	184.5	70	41.309
cloudy	clean	184.5	70.5	40.9024
cloudy	clean	184.5	71	40.4922
cloudy	clean	184.5	71.5	40.0784
cloudy	clean	184.5	72	39.6608
cloudy	clean	184.5	72.5	39.2394
cloudy	clean	184.5	73	38.8142
cloudy	clean	184.5	73.5	38.385
cloudy	clean	184.5	74	37.9518
cloudy	clean	184.5	74.5	37.5144
cloudy	clean	184.5	75	37.0727
cloudy	clean	184.5	75.5	36.6267
cloudy	clean	184.5	76	36.1762
cloudy	clean	184.5	76.5	35.7211
cloudy	clean	184.5	77	35.2613
cloudy	clean	184.5	77.5	34.7966
cloudy	clean	184.5	78	34.3271
cloudy	clean	184.5	78.5	33.8525
cloudy	clean	184.5	79	33.3727
cloudy	clean	184.5	79.5	32.8877
cloudy	clean	184.5	80	32.3973
cloudy	clean	184.5	80.5	31.9016
cloudy	clean	184.5	81	31.4003
cloudy	clean	184.5	81.5	30.8935
cloudy	clean	184.5	82	30.3813
cloudy	clean	184.5	82.5	29.8636
cloudy	clean	184.5	83	29.3406
cloudy	clean	184.5	83.5	28.8124
cloudy	clean	184.5	84	28.2793
cloudy	clean	184.5	84.5	27.7418
cloudy	clean	184.5	85	27.2003
cloudy	clean	184.5	85.5	26.6556
cloudy	clean	184.5	86	26.1087
cloudy	clean	184.5	86.5	25.5608
cloudy	clean	184.5	87	25.0131
cloudy	clean	184.5	87.5	24.4671
cloudy	clean	184.5	88	23.9228
cloudy	clean	184.5	88.5	23.3769
cloudy	clean	184.5	89	22.8152
cloudy	clean	184.5	89.5	22.1972
cloudy	clean	184.5	90	21.4642
cloudy	clean	185	0	67.97
cloudy	clean	185	0.5	67.9871
cloudy	clean	185	1	68.0012
cloudy	clean	185	1.5	68.0125
cloudy	clean	185	2	68.0209
cloudy	clean	185	2.5	68.0263
cloudy	clean	185	3	68.0289
cloudy	clean	185	3.5	68.0286
cloudy	clean	185	4	68.0253
cloudy	clean	185	4.5	68.0191
cloudy	clean	185	5	68.0099
cloudy	clean	185	5.5	67.9978
cloudy	clean	185	6	67.9827
cloudy	clean	185	6.5	67.9646
cloudy	clean	185	7	67.9436
cloudy	clean	185	7.5	67.9195
cloudy	clean	185	8	67.8925
cloudy	clean	185	8.5	67.8625
cloudy	clean	185	9	67.8296
cloudy	clean	185	9.5	67.7936
cloudy	clean	185	10	67.7546
cloudy	clean	185	10.5	67.7126
cloudy	clean	185	11	67.6676
cloudy	clean	185	11.5	67.6196
cloudy	clean	185	12	67.5686
cloudy	clean	185	12.5	67.5146
cloudy	clean	185	13	67.4576
cloudy	clean	185	13.5	67.3977
cloudy	clean	185	14	67.3347
cloudy	clean	185	14.5	67.2687
cloudy	clean	185	15	67.1997
cloudy	clean	185	15.5	67.1278
cloudy	clean	185	16	67.0529
cloudy	clean	185	16.5	66.9749
cloudy	clean	185	17	66.8941
cloudy	clean	185	17.5	66.8102
cloudy	clean	185	18	66.7234
cloudy	clean	185	18.5	66.6336
cloudy	clean	185	19	66.5408
cloudy	clean	185	19.5	66.4451
cloudy	clean	185	20	66.3465
cloudy	clean	185	20.5	66.2449
cloudy	clean	185	21	66.1403
cloudy	clean	185	21.5	66.0328
cloudy	clean	185	22	65.9224
cloudy	clean	185	22.5	65.809
cloudy	clean	185	23	65.6927
cloudy	clean	185	23.5	65.5734
cloudy	clean	185	24	65.4512
cloudy	clean	185	24.5	65.3261
cloudy	clean	185	25	65.1981
cloudy	clean	185	25.5	65.0671
cloudy	clean	185	26	64.9332
cloudy	clean	185	26.5	64.7963
cloudy	clean	185	27	64.6565
cloudy	clean	185	27.5	64.5138
cloudy	clean	185	28	64.3682
cloudy	clean	185	28.5	64.2196
cloudy	clean	185	29	64.068
cloudy	clean	185	29.5	63.9135
cloudy	clean	185	30	63.7561
cloudy	clean	185	30.5	63.5957
cloudy	clean	185	31	63.4323
cloudy	clean	185	31.5	63.266
cloudy	clean	185	32	63.0968
cloudy	clean	185	32.5	62.9245
cloudy	clean	185	33	62.7493
cloudy	clean	185	33.5	62.5711
cloudy	clean	185	34	62.3899
cloudy	clean	185	34.5	62.2058
cloudy	clean	185	35	62.0187
cloudy	clean	185	35.5	61.8285
cloudy	clean	185	36	61.6354
cloudy	clean	185	36.5	61.4393
cloudy	clean	185	37	61.2401
cloudy	clean	185	37.5	61.038
cloudy	clean	185	38	60.8329
cloudy	clean	185	38.5	60.6247
cloudy	clean	185	39	60.4136
cloudy	clean	185	39.5	60.1994
cloudy	clean	185	40	59.9822
cloudy	clean	185	40.5	59.762
cloudy	clean	185	41	59.5388
cloudy	clean	185	41.5	59.3125
cloudy	clean	185	42	59.0833
cloudy	clean	185	42.5	58.851
cloudy	clean	185	43	58.6157
cloudy	clean	185	43.5	58.3773
cloudy	clean	185	44	58.136
cloudy	clean	185	44.5	57.8916
cloudy	clean	185	45	57.6441
cloudy	clean	185	45.5	57.3937
cloudy	clean	185	46	57.1402
cloudy	clean	185	46.5	56.8836
cloudy	clean	185	47	56.6241
cloudy	clean	185	47.5	56.3615
cloudy	clean	185	48	56.0958
cloudy	clean	185	48.5	55.8271
cloudy	clean	185	49	55.5554
cloudy	clean	185	49.5	55.2806
cloudy	clean	185	50	55.0027
cloudy	clean	185	50.5	54.7218
cloudy	clean	185	51	54.4379
cloudy	clean	185	51.5	54.1509
cloudy	clean	185	52	53.8608
cloudy	clean	185	52.5	53.5676
cloudy	clean	185	53	53.2714
cloudy	clean	185	53.5	52.9721
cloudy	clean	185	54	52.6698
cloudy	clean	185	54.5	52.3643
cloudy	clean	185	55	52.0558
cloudy	clean	185	55.5	51.7442
cloudy	clean	185	56	51.4295
cloudy	clean	185	56.5	51.1117
cloudy	clean	185	57	50.7908
cloudy	clean	185	57.5	50.4668
cloudy	clean	185	58	50.1398
cloudy	clean	185	58.5	49.8096
cloudy	clean	185	59	49.4763
cloudy	clean	185	59.5	49.14
cloudy	clean	185	60	48.8005
cloudy	clean	185	60.5	48.4579
cloudy	clean	185	61	48.1122
cloudy	clean	185	61.5	47.7634
cloudy	clean	185	62	47.4115
cloudy	clean	185	62.5	47.0564
cloudy	clean	185	63	46.6982
cloudy	clean	185	63.5	46.3369
cloudy	clean	185	64	45.9724
cloudy	clean	185	64.5	45.6048
cloudy	clean	185	65	45.234
cloudy	clean	185	65.5	44.8601
cloudy	clean	185	66	44.4829
cloudy	clean	185	66.5	44.1025
cloudy	clean	185	67	43.7188
cloudy	clean	185	67.5	43.3319
cloudy	clean	185	68	42.9417
cloudy	clean	185	68.5	42.5481
cloudy	clean	185	69	42.1512
cloudy	clean	185	69.5	41.7508
cloudy	clean	185	70	41.347
cloudy	clean	185	70.5	40.9397
cloudy	clean	185	71	40.5287
cloudy	clean	185	71.5	40.1141
cloudy	clean	185	72	39.6958
cloudy	clean	185	72.5	39.2737
cloudy	clean	185	73	38.8478
cloudy	clean	185	73.5	38.4178
cloudy	clean	185	74	37.9839
cloudy	clean	185	74.5	37.5457
cloudy	clean	185	75	37.1033
cloudy	clean	185	75.5	36.6565
cloudy	clean	185	76	36.2053
cloudy	clean	185	76.5	35.7495
cloudy	clean	185	77	35.289
cloudy	clean	185	77.5	34.8236
cloudy	clean	185	78	34.3533
cloudy	clean	185	78.5	33.878
cloudy	clean	185	79	33.3975
cloudy	clean	185	79.5	32.9117
cloudy	clean	185	80	32.4206
cloudy	clean	185	80.5	31.9241
cloudy	clean	185	81	31.4221
cloudy	clean	185	81.5	30.9146
cloudy	clean	185	82	30.4016
cloudy	clean	185	82.5	29.8831
cloudy	clean	185	83	29.3593
cloudy	clean	185	83.5	28.8303
cloudy	clean	185	84	28.2965
cloudy	clean	185	84.5	27.7581
cloudy	clean	185	85	27.2158
cloudy	clean	185	85.5	26.6702
cloudy	clean	185	86	26.1224
cloudy	clean	185	86.5	25.5736
cloudy	clean	185	87	25.025
cloudy	clean	185	87.5	24.4779
cloudy	clean	185	88	23.9327
cloudy	clean	185	88.5	23.3858
cloudy	clean	185	89	22.8231
cloudy	clean	185	89.5	22.2044
cloudy	clean	185	90	21.4711
cloudy	clean	185.5	0	67.97
cloudy	clean	185.5	0.5	67.9889
cloudy	clean	185.5	1	68.0049
cloudy	clean	185.5	1.5	68.018
cloudy	clean	185.5	2	68.0282
cloudy	clean	185.5	2.5	68.0356
cloudy	clean	185.5	3	68.04
cloudy	clean	185.5	3.5	68.0415
cloudy	clean	185.5	4	68.04
cloudy	clean	185.5	4.5	68.0356
cloudy	clean	185.5	5	68.0283
cloudy	clean	185.5	5.5	68.0179
cloudy	clean	185.5	6	68.0047
cloudy	clean	185.5	6.5	67.9884
cloudy	clean	185.5	7	67.9691
cloudy	clean	185.5	7.5	67.9469
cloudy	clean	185.5	8	67.9216
cloudy	clean	185.5	8.5	67.8933
cloudy	clean	185.5	9	67.862
cloudy	clean	185.5	9.5	67.8277
cloudy	clean	185.5	10	67.7904
cloudy	clean	185.5	10.5	67.7501
cloudy	clean	185.5	11	67.7067
cloudy	clean	185.5	11.5	67.6603
cloudy	clean	185.5	12	67.6109
cloudy	clean	185.5	12.5	67.5585
cloudy	clean	185.5	13	67.503
cloudy	clean	185.5	13.5	67.4446
cloudy	clean	185.5	14	67.3831
cloudy	clean	185.5	14.5	67.3185
cloudy	clean	185.5	15	67.251
cloudy	clean	185.5	15.5	67.1804
cloudy	clean	185.5	16	67.1068
cloudy	clean	185.5	16.5	67.0303
cloudy	clean	185.5	17	66.9507
cloudy	clean	185.5	17.5	66.8681
cloudy	clean	185.5	18	66.7825
cloudy	clean	185.5	18.5	66.6939
cloudy	clean	185.5	19	66.6023
cloudy	clean	185.5	19.5	66.5077
cloudy	clean	185.5	20	66.4101
cloudy	clean	185.5	20.5	66.3096
cloudy	clean	185.5	21	66.206
cloudy	clean	185.5	21.5	66.0995
cloudy	clean	185.5	22	65.99
cloudy	clean	185.5	22.5	65.8775
cloudy	clean	185.5	23	65.7621
cloudy	clean	185.5	23.5	65.6437
cloudy	clean	185.5	24	65.5223
cloudy	clean	185.5	24.5	65.3979
cloudy	clean	185.5	25	65.2706
cloudy	clean	185.5	25.5	65.1403
cloudy	clean	185.5	26	65.007
cloudy	clean	185.5	26.5	64.8708
cloudy	clean	185.5	27	64.7316
cloudy	clean	185.5	27.5	64.5894
cloudy	clean	185.5	28	64.4443
cloudy	clean	185.5	28.5	64.2961
cloudy	clean	185.5	29	64.145
cloudy	clean	185.5	29.5	63.9909
cloudy	clean	185.5	30	63.8338
cloudy	clean	185.5	30.5	63.6737
cloudy	clean	185.5	31	63.5107
cloudy	clean	185.5	31.5	63.3446
cloudy	clean	185.5	32	63.1756
cloudy	clean	185.5	32.5	63.0035
cloudy	clean	185.5	33	62.8284
cloudy	clean	185.5	33.5	62.6504
cloudy	clean	185.5	34	62.4693
cloudy	clean	185.5	34.5	62.2852
cloudy	clean	185.5	35	62.0981
cloudy	clean	185.5	35.5	61.9079
cloudy	clean	185.5	36	61.7148
cloudy	clean	185.5	36.5	61.5186
cloudy	clean	185.5	37	61.3193
cloudy	clean	185.5	37.5	61.1171
cloudy	clean	185.5	38	60.9118
cloudy	clean	185.5	38.5	60.7034
cloudy	clean	185.5	39	60.4921
cloudy	clean	185.5	39.5	60.2777
cloudy	clean	185.5	40	60.0602
cloudy	clean	185.5	40.5	59.8397
cloudy	clean	185.5	41	59.6162
cloudy	clean	185.5	41.5	59.3896
cloudy	clean	185.5	42	59.16
cloudy	clean	185.5	42.5	58.9273
cloudy	clean	185.5	43	58.6916
cloudy	clean	185.5	43.5	58.4528
cloudy	clean	185.5	44	58.211
cloudy	clean	185.5	44.5	57.9661
cloudy	clean	185.5	45	57.7182
cloudy	clean	185.5	45.5	57.4673
cloudy	clean	185.5	46	57.2132
cloudy	clean	185.5	46.5	56.9562
cloudy	clean	185.5	47	56.696
cloudy	clean	185.5	47.5	56.4329
cloudy	clean	185.5	48	56.1666
cloudy	clean	185.5	48.5	55.8973
cloudy	clean	185.5	49	55.625
cloudy	clean	185.5	49.5	55.3495
cloudy	clean	185.5	50	55.0711
cloudy	clean	185.5	50.5	54.7895
cloudy	clean	185.5	51	54.5049
cloudy	clean	185.5	51.5	54.2172
cloudy	clean	185.5	52	53.9264
cloudy	clean	185.5	52.5	53.6326
cloudy	clean	185.5	53	53.3357
cloudy	clean	185.5	53.5	53.0357
cloudy	clean	185.5	54	52.7326
cloudy	clean	185.5	54.5	52.4264
cloudy	clean	185.5	55	52.1171
cloudy	clean	185.5	55.5	51.8048
cloudy	clean	185.5	56	51.4893
cloudy	clean	185.5	56.5	51.1708
cloudy	clean	185.5	57	50.8491
cloudy	clean	185.5	57.5	50.5244
cloudy	clean	185.5	58	50.1966
cloudy	clean	185.5	58.5	49.8656
cloudy	clean	185.5	59	49.5316
cloudy	clean	185.5	59.5	49.1944
cloudy	clean	185.5	60	48.8542
cloudy	clean	185.5	60.5	48.5108
cloudy	clean	185.5	61	48.1643
cloudy	clean	185.5	61.5	47.8147
cloudy	clean	185.5	62	47.462
cloudy	clean	185.5	62.5	47.1062
cloudy	clean	185.5	63	46.7472
cloudy	clean	185.5	63.5	46.3851
cloudy	clean	185.5	64	46.0199
cloudy	clean	185.5	64.5	45.6515
cloudy	clean	185.5	65	45.2799
cloudy	clean	185.5	65.5	44.9051
cloudy	clean	185.5	66	44.5272
cloudy	clean	185.5	66.5	44.146
cloudy	clean	185.5	67	43.7616
cloudy	clean	185.5	67.5	43.3739
cloudy	clean	185.5	68	42.9829
cloudy	clean	185.5	68.5	42.5886
cloudy	clean	185.5	69	42.1909
cloudy	clean	185.5	69.5	41.7898
cloudy	clean	185.5	70	41.3852
cloudy	clean	185.5	70.5	40.9771
cloudy	clean	185.5	71	40.5654
cloudy	clean	185.5	71.5	40.15
cloudy	clean	185.5	72	39.731
cloudy	clean	185.5	72.5	39.3081
cloudy	clean	185.5	73	38.8814
cloudy	clean	185.5	73.5	38.4508
cloudy	clean	185.5	74	38.016
cloudy	clean	185.5	74.5	37.5771
cloudy	clean	185.5	75	37.134
cloudy	clean	185.5	75.5	36.6865
cloudy	clean	185.5	76	36.2345
cloudy	clean	185.5	76.5	35.778
cloudy	clean	185.5	77	35.3167
cloudy	clean	185.5	77.5	34.8506
cloudy	clean	185.5	78	34.3796
cloudy	clean	185.5	78.5	33.9036
cloudy	clean	185.5	79	33.4223
cloudy	clean	185.5	79.5	32.9358
cloudy	clean	185.5	80	32.444
cloudy	clean	185.5	80.5	31.9467
cloudy	clean	185.5	81	31.444
cloudy	clean	185.5	81.5	30.9357
cloudy	clean	185.5	82	30.4219
cloudy	clean	185.5	82.5	29.9027
cloudy	clean	185.5	83	29.3781
cloudy	clean	185.5	83.5	28.8483
cloudy	clean	185.5	84	28.3136
cloudy	clean	185.5	84.5	27.7744
cloudy	clean	185.5	85	27.2313
cloudy	clean	185.5	85.5	26.6849
cloudy	clean	185.5	86	26.1362
cloudy	clean	185.5	86.5	25.5864
cloudy	clean	185.5	87	25.0368
cloudy	clean	185.5	87.5	24.4888
cloudy	clean	185.5	88	23.9425
cloudy	clean	185.5	88.5	23.3946
cloudy	clean	185.5	89	22.831
cloudy	clean	185.5	89.5	22.2117
cloudy	clean	185.5	90	21.478
cloudy	clean	186	0	67.97
cloudy	clean	186	0.5	67.9907
cloudy	clean	186	1	68.0086
cloudy	clean	186	1.5	68.0235
cloudy	clean	186	2	68.0356
cloudy	clean	186	2.5	68.0448
cloudy	clean	186	3	68.051
cloudy	clean	186	3.5	68.0544
[truncated: 388,961+ more rows]
